# Supplementary material for: THBS1-producing tumor-infiltrating monocyte-like cells contribute to immunosuppression and metastasis in colorectal cancer
Source: Nat Commun. 2023 Sep 25;14:5534. doi: 10.1038/s41467-023-41095-y (PMC10520015; doi:10.1038/s41467-023-41095-y)
Supplement: Supplementary file 4 — Source Data [file 41467_2023_41095_MOESM4_ESM.xlsx]

## Sheet: Fig. 1
	Fig. 1c			Fig. 1d																						Fig. 1f							Fig. 1h				Fig. 1j								Fig. 1k
	Exact value of each point			CMS classificatiopn									IMF classification																																	Stage 2	Stage 3
	tumor epithelium	tumor stroma		CMS1	CMS2	CMS3	CMS4						i2_MSS_NF	i2_MSS_F	i3_MSI	i3_MSS_NF	i3_MSS_F									DFS_Years	THBS1 low	THBS1 high					THBS1 low	14.8148			THBS1-low	THBS1-intermediate	THBS1-high						THBS1 low	65.2	34.8
	-0.4774	2.49644		3920.7	3597.06	3243.28	3979.69		CMS4 vs CMS1				1878.32	3979.69	8380.13	4657.54	5501.79		i3_MSS_F vs. i2_MSS_NF			i3_MSS_F vs. i2_MSS_F				1.515	0		Log-rank (Mantel-Cox) test				THBS1 intermediate	22			4.65687	20.7124	23.2618		THBS1-intermediate vs. THBS1-low				THBS1 intermediate	54.2	45.8
	0.995579	3.57061		4046.6	2031.07	4073.86	8380.13		Mann Whitney test				3938.18	7253.94	2759.63	665.701	10588.2		Mann Whitney test			Mann Whitney test				4.13333	0		Chi square	8.853			THBS1 high	36.5854			0.7266	18.6656	29.2561		Unpaired t test				THBS1 high	44.2	55.8
	0.384785	3.55594		2759.63	7420.11	2493.61	4642.15		P value	<0.0001			2643.28	6825.58	2796.89	3228.32	9447.77		P value	<0.0001		P value	<0.0001			2.575	0		df	1							3.75363	18.4775	28.768		P value	<0.0001
	1.40824	1.17077		2384.86	4034.37	4657.54	7159.71		Exact or approximate P value?	Exact			2914.89	6724.66	1962.69	860.108	12684.2		Exact or approximate P value?	Exact		Exact or approximate P value?	Exact			1.9	0		P value	0.0029							0.0995	13.843	29.2145		P value summary	****
	0.377472	3.48872		2796.89	4074.76	665.701	14769.3		P value summary	****			5982.7	2994.81	2051.22	4732.74	6699.19		P value summary	****		P value summary	****			4.70833	0		P value summary	**							3.1813	15.7577	21.8169		Significantly different (P < 0.05)?	Yes
	-1.03583	1.86374		1962.69	1878.32	4604.45	7253.94		Significantly different (P < 0.05)?	Yes			3968.47	5505.46	2543.25	1330.07	20776		Significantly different (P < 0.05)?	Yes		Significantly different (P < 0.05)?	Yes			4.405	0										1.0711	18.0986	27.5655		One- or two-tailed P value?	Two-tailed
	-0.0642	1.20038		2051.22	8288.45	6236.07	8754.62		One- or two-tailed P value?	Two-tailed			2677.06	3979.62	3023.25	1387.44	14688.2		One- or two-tailed P value?	Two-tailed		One- or two-tailed P value?	Two-tailed			2.375	0		Hazard Ratio (Mantel-Haenszel)	Low/High							4.05277	26.5999	28.3054		t, df	t=10.15, df=108
	1.02719	3.25805		2543.25	3938.18	1414.17	7211.43		Sum of ranks in column A,D	5728 , 28463			885.44	10654	1595.6	1500.45	14948.2		Sum of ranks in column A,E	6981 , 6880		Sum of ranks in column B,E	6442 , 5034			6.8575	0		Ratio (and its reciprocal)	0.4301							1.8209	9.653	15.094
	-0.88237	0.01692		3023.25	3921.34	6366.27	5501.79		Mann-Whitney U	2073			3712.21	7130.51	6969.28	1744.88	15885.4		Mann-Whitney U	195		Mann-Whitney U	1291			3.0625	0		95% CI of ratio	0.2467 to 0.7498							9.4189	15.6848	21.0672
	-0.43339	2.89872		1603.44	4860.15	1725.39	10588.2						3507.78	3776.57	3094.76	1109.32	27230.5									2.58833	0										5.94257	11.3945	19.1882		THBS1-high vs. THBS1-low
	-0.2911	2.73454		1843.15	2643.28	2299.03	6973.82		Difference between medians				2451.56	6453.03	1464.73	1846.01	8857.72		Difference between medians			Difference between medians				4.0925	0		Hazard Ratio (logrank)	Low/High							7.35457	6.0574	19.3694		Unpaired t test
	-0.02226	1.17339		1728.35	3071.14	4349.63	7411.5		Median of column A	2984, n=85			2973.53	2733.53	1458.78	6583.81	11247.3		Median of column A	2833, n=116		Median of column B	6543, n=101			4.345	0		Ratio (and its reciprocal)	0.405							6.38017	14.6558	14.6696		P value	<0.0001
	-1.14115	1.26432		1595.6	2042.55	2857.79	6825.58		Median of column D	6999, n=176			3597.06	8517.04	4808.3	1526.4	6938.29		Median of column E	10510, n=50		Median of column E	10510, n=50			5.59917	0		95% CI of ratio	0.2326 to 0.7051							1.9393	19.692	21.6016		P value summary	****
				2160.2	2511.07	2688.8	9447.77		Difference: Actual	4015			2031.07	6365.6	3511.21	1466.28	11029.1		Difference: Actual	7677		Difference: Actual	3967			0.341667	0										0.339833	9.87507	17.5231		Significantly different (P < 0.05)?	Yes
				2503.6	3791.77	2568.98	6724.66		Difference: Hodges-Lehmann	4065			7420.11	8371.46	3794.49	3766.89	5966.52		Difference: Hodges-Lehmann	7054		Difference: Hodges-Lehmann	3486			2.13417	0										0.3593	8.28783	8.41483		One- or two-tailed P value?	Two-tailed
				2306.46	3012.66	2600.15	2994.81						4074.76	10104.8	4501.59	3669.8	12601.5									5.36417	0										2.21677	11.471	15.8056		t, df	t=12.13, df=96
	tumor stroma vs tumor epithelium			6969.28	2703.01	3861.54	12684.2		CMS4 vs CMS2				3921.34	8114.67	5180.7	575.745	13073.1									1.18333	1										1.60407	20.4786	6.61463
	Mann Whitney test			6395.1	3722.86	5519.83	5505.46		Mann Whitney test				4860.15	2806.88	1140.9	4784	6395.3		i3_MSS_F vs. i3_MSI			i3_MSS_F vs. i3_MSS_NF				3.7475	0										3.2845	14.5457	29.9903
	P value	<0.0001		5057.33	3528.79	1670.17	3979.62		P value	<0.0001			3071.14	9399.35	3171.83	3130.28	3772.66		Mann Whitney test			Mann Whitney test				1.865	1										5.32237	6.45473	13.6355		THBS1-high vs. THBS1-intermediate
	Exact or approximate P value?	Exact		5713.57	2449.39	2259.62	10654		Exact or approximate P value?	Approximate			2042.55	10156.7	1554	1209.54	10089.3		P value	<0.0001		P value	<0.0001			4.73333	0										1.22187	12.7146	18.0971		Unpaired t test
	P value summary	****		2636.53	3915.66	856.636	6699.19		P value summary	****			2511.07	6714.57	3242.18	3607.5	10008.1		Exact or approximate P value?	Exact		Exact or approximate P value?	Exact			0.435	0										8.99073	7.1368	32.6579		P value	0.0042
	Significantly different (P < 0.05)?	Yes		2253.64	778.909	4542.35	19526.8		Significantly different (P < 0.05)?	Yes			3791.77	9094.53	4727.39	6283.89	11810.4		P value summary	****		P value summary	****			0.15	0										1.1716	26.368	4.89547		P value summary	**
	One- or two-tailed P value?	Two-tailed		3770.61	1398.23	5139.84	16362.9		One- or two-tailed P value?	Two-tailed			3012.66	10197	4466.78	5417.65	5855.94		Significantly different (P < 0.05)?	Yes		Significantly different (P < 0.05)?	Yes			9.93417	0										11.9489	17.7433	27.423		Significantly different (P < 0.05)?	Yes
	Sum of ranks in column B,C	100 , 251		3994.38	3823.29	3613.17	20802		Sum of ranks in column B,D	11413 , 35558			2703.01	4005.59	944.343	2798.95	6463.51		One- or two-tailed P value?	Two-tailed		One- or two-tailed P value?	Two-tailed			0.858333	1										5.51163	15.3715	11.8567		One- or two-tailed P value?	Two-tailed
	Mann-Whitney U	9		2268.84	2107.27	2166.31	7130.51		Mann-Whitney U	2898			3722.86	5131.48	9263.63	1141.42	20208		Sum of ranks in column C,E	2983 , 4767		Sum of ranks in column D,E	2601 , 4659			3.73333	0										4.1128	11.8778	39.4497		t, df	t=2.923, df=114
				786.849	2480.98	1182.22	20776						3528.79	11250.4	3532.38	5952.12	8780.29		Mann-Whitney U	208		Mann-Whitney U	116			2.46667	0										3.66247	25.6102	27.4129
	Difference between medians			4485.67	3206.18	3366.75	14688.2		Difference between medians				2449.39	4653.48	1694.7	4073.86	13100.1									2.66	0										4.60737	30.1211	6.52187
	Median of column B	-0.06420, n=13		4837.67	3204.18	4578.3	3776.57		Median of column B	2919, n=130			3915.66	3843.44	2819.03	4604.45	18906.4		Difference between medians			Difference between medians				0.353333	0										3.37213	24.7528	11.2333
	Median of column C	2.496, n=13		6130.6	2062.86	4799.48	6453.03		Median of column D	6999, n=176			778.909	5404.3	1803.61	6236.07	17989.9		Median of column C	3133, n=74		Median of column D	2210, n=70			3.5	0										3.52123	17.4841	28.0688
	Difference: Actual	2.561		3418.4	1418.5	4169.84	2733.53		Difference: Actual	4079			1398.23	6466.56	4157.4	1414.17	20549.9		Median of column E	10510, n=50		Median of column E	10510, n=50			3.33333	0										0.0297667	15.6802	24.4709
	Difference: Hodges-Lehmann	2.262		3737.96	2240.41	4009.82	17925.3		Difference: Hodges-Lehmann	4067			3823.29	9331.85	4652.98	2299.03	4886.65		Difference: Actual	7377		Difference: Actual	8300			3.775	0										0.416867	16.6838	10.0522
				1193.47	2914.89	784.197	8517.04						2480.98	11338.9	7225.5	2160.2	14769.3		Difference: Hodges-Lehmann	6700		Difference: Hodges-Lehmann	7509			1.19167	1										0.798467	26.6327	31.0887
				1901.11	4837.85	3213.37	6365.6		CMS4 vs CMS3				3206.18	7545.95	7692.5	2857.79	6973.82									8.2925	0										1.61647	12.3977	13.5727
				2162.97	2050.18	2958.99	11839.4		Mann Whitney test				3204.18	7469.96	4307.64	2503.6	6366.27									5.49	0										0.877333	17.8207	13.5719
				1890.96	1510.1	853.173	12621		P value	<0.0001			2062.86	4035.21	2580.29	7015.11	12621		i2_MSS_F vs. i2_MSS_NF							1.125	0										0.800667	35.993	15.8219
				1194.71	4892.83	1714.43	486.985		Exact or approximate P value?	Exact			1418.5	10114.8	8926.5	3861.54	6872.67		Mann Whitney test							2.825	0										1.29323	21.1804	9.62073
				3094.76	2295.9	7053.84	8371.46		P value summary	****			2240.41	3386.37	1801.02	5519.83	5560.86		P value	<0.0001						10.2267	0										3.99737	8.31827	17.8216
				2579.95	7015.11	1780.64	6872.67		Significantly different (P < 0.05)?	Yes			4837.85	6671.77	1000.87	1670.17	4123.09		Exact or approximate P value?	Approximate						2.405	0										6.21953	15.9823	28.3738
				3053.48	3560.42	1891.64	4435.95		One- or two-tailed P value?	Two-tailed			2688.8	3263.52	4150.06	2259.62	10896.2		P value summary	****						5.34167	0										2.4992	36.1452	10.9442
				3778.08	1788.01	1660.24	3947.93		Sum of ranks in column C,D	4103 , 27523			2050.18	7023.45	1068.21	856.635	5389.4		Significantly different (P < 0.05)?	Yes						4.99667	0										3.1988	22.5861	38.8449
				1464.73	4567.51	1516.8	7671.57		Mann-Whitney U	1253			4892.83	14209.3	583.582	5666.52	10659		One- or two-tailed P value?	Two-tailed						1.2	0										6.3939	26.8483	13.5018
				1458.78	5915.62	1956.82	1969.59						2295.9	8563.72	1378.57	3770.61	10518.1		Sum of ranks in column A,B	8447 , 15206						1.55833	0										1.9935	21.0146	8.70167
				4808.3	5666.52	3457.14	5560.86		Difference between medians				3560.42	8703.16	5116.09	786.849	4944.97		Mann-Whitney U	1661						4.81583	0										15.1918	21.9357	24.1176
				3511.21	2494.82	1753.97	2100.96		Median of column C	2569, n=75			1788.01	9366.43	1376.07	3613.17	11798.4									0.37	1										1.92757	6.31073	34.8936
				8663.06	2669.01	2176.83	10104.8		Median of column D	6999, n=176			4567.51	5764.76	3920.7	2493.9	22087		Difference between medians							2.60833	0										0.9464	13.8011	11.94
				1182.98	1012.62	2689.47	7917.47		Difference: Actual	4430			5915.62	4106.01	4046.6	1182.22	10502		Median of column A	2833, n=116						4.34167	0										0.990367	14.8234	10.8043
				2983.96	3222.24	2745.67	8114.67		Difference: Hodges-Lehmann	4596			2494.82	5140.57	2384.86	4799.48	28086.4		Median of column B	6543, n=101						1.40833	0											5.86747	26.9214
				1755.05	3230.76	608.817	12051.1						2669.01	15534.4	1603.44	1194.71	4700.94		Difference: Actual	3709						4.86667	0											7.23823	21.3435
				3794.49	5540.77	937.027	11402.7						3222.24	3363.92	1843.15	784.197	8794.28		Difference: Hodges-Lehmann	3257						3.1725	0											2.95867	30.0554
				4501.59	4592.41	1501.22	14653.7						3230.76	4914.26	1728.35	3213.37	6248.42									6.96667	0											11.6011	27.6521
				5180.7	2304.93	1039.81	7238.13						5540.77	12632.8	2306.46	2958.99										3.36667	0											15.2115	14.0658
				1140.9	1870.59	521.526	4636.07						4592.41	2453.79	6395.1	853.173										7.15333	1											12.223	14.4448
				4732.74	2815.25	2135.26	8905.49						2304.93	3747.4	5057.33	1714.43										1.5	1											23.5941
				1330.07	3621.54	3228.32	14159.2						1870.59	7713.54	2600.15	1780.64										4.65833	0											1.7409
				3171.83	2923.67	860.108	4649.82						2815.25	6519.93	5713.57	1660.24										4.35333	0											19.9058
				2740.91	3906.46	1387.44	4118.73						3621.54	4277.95	2253.64	3457.14										0.130833	1											13.5883
				1744.88	7925.21	1500.45	8656.91						2923.67	7159.71	4542.35	2585.47										3.025	0											17.1268
				1109.32	2493.9	1846.01	14101.9						3906.46	8754.62	3994.38	1891.64										1.25	0											14.8638
				8496.47	2747.68	6583.81	5106.45						7925.21	7411.5	4485.67	1516.8										4.95833	0											22.5034
				3242.18	2369.73	1526.4	4700.94						2747.68	4435.95	4837.67	1956.82										1.25417	0											13.2551
				4727.39	2683.86	1079.06	8794.28						1193.47	3947.93	6130.6	1182.98										4.375	0											1.65933
				4466.78	2188.65	5688.59	9689.32						2369.73	1969.59	3418.4	1753.97										3.68333	0											1.6679
				944.343	7180.39	3766.89	6248.42						2683.86	2557.87	3737.96	2689.47										2.01583	0											6.13347
				3532.38	2602.32	3669.8	6121.83						4169.84	4194.3	1901.11	1755.05										2.8075	0											11.7689
				994.444	4066.98	3130.28	3248.25						2188.65	11402.7	2162.97	608.817										0.375	1
				1694.7	387.346	1209.54	4123.09						7180.39	14653.7	1890.96	2680.9										3.98833	0
				2819.03	3753.98	854.096	10893.4						2602.32	7238.13	4009.82	937.027										0.433333	0
				1803.61	2907.44	3839.34	2071.83						4066.98	8905.49	2579.95	1501.22										3.72833	0
				1466.28	5512.35	3607.5	10896.2						387.346	14159.2	3053.48	6995.71										1.70333	0
				4157.4	2397.57	1801.02	3982.07						3753.98	4649.82	3778.08	521.526										1.26667	1
				2539.89	1508.45	1068.21	5420.93						5512.35	5106.45	1079.06											4.64167	0
				4652.98	2754.89	2798.95	2806.88						2397.57	10893.4	8412.78											4.87083	0
				7225.5	7949.07	1141.42	2557.87						1508.45	3982.07	3839.34											3.78333	0
				7692.5	1257.48	2585.47	4194.3						2754.89	5420.93	1039.81											7.10667	0
				4307.64	3374.46	5952.12	14948.2						7949.07	5521.1												3.36667	0
				4239.54	2851.47		6748.19						1257.48	6542.72												6.075	1
				2580.29	1374.08		9399.35						3374.46	7656.39												3.7	0
				4784	1421.18		15885.4						2851.47	8128.8												4.24167	0
				8926.5	1911.35		10156.7						5640.3	5737.83												1.00833	0
				6283.89	4384		6714.57						2927.14	6894.79												5.27083	0
				4150.06	1572.68		9094.53						2357.06	1639.26												2.21083	0
				5417.65	4038.49		8857.72						6129.29	3747.72												5.725	0
				583.582	3139.95		10197						799.78	3478.22												6.33917	0
				1378.57	5103.2		2546.78						4817.59	2480.04												3.64917	0
				5116.09	2562.59		5521.1						2724.35	6281.13												5.9	0
					1493.07		6542.72						1295.45	7746.95												7.41583	0
					2419.03		5389.4						2197.76	10249.2												2.5	0
					777.145		11247.3						1374.08	15091.6												2.63333	0
					3012.83		4005.59						4384	5398.04												0.6925	1
					7165.85		5131.48						1572.68	9334.2												1.665	0
					4522.37		5865.86						4038.49	6949.72												6.6875	0
					4384.98		7656.39						5103.2	6740.59												6.18333	0
					8383.18		10792.5						2562.59	5059.85												2.61333	0
					5375.78		11250.4						1493.07	3383.64												7.05833	0
					1233.93		6938.29						2419.03	6900.45												5.8875	0
					3442.49		4653.48						777.145	4118.73												4.95833	0
					5685.26		3843.44						4384.98	8656.91												1.99667	0
					1420.15		11029.1						2176.83	9689.32												0.303333	0
					1769.72		5404.3						8383.18	6121.83												3.95	0
					1245.38		6466.56						5375.78	3248.25												0.83	1
					2539.72		9331.85						1233.93	2071.83												5.675	0
					2680.9		5966.52						2745.67													4.69167	0
					4740.74		12601.5						3442.49													4.75	0
					2653.14		13073.1						5685.26													6.21083	0
					3187.43		11338.9						1420.15													1.865	1
					1809.06		7545.95						1769.72													2.99167	0
					2248.11		6353.32						1245.38													2.18833	0
					6995.71		7469.96						2539.72													0.966667	0
					3148.69		4035.21						4740.74													2.41333	0
					3440.34		10114.8						2653.14													5.375	0
					2101.6		3386.37						3187.43													6.33667	0
					5640.3		6671.77						1809.06													0.188333	0
					5982.7		6395.3						2248.11													9.2325	0
					2348.17		3263.52						3148.69													1.5775		1
					3968.47		3772.66						3440.34													1.18833		1
					2677.06		10089.3						2101.6													4.59417		0
					885.44		10008.1																			4.61083		0
					6129.29		11810.4																			1.61333		1
					799.78		7023.45																			1.66833		0
					2927.14		14209.3																			3.08333		0
					2357.06		8563.72																			6.59417		0
					3712.21		8703.16																			3.175		1
					3507.78		9366.43																			0.445833		1
					4817.59		5764.76																			4.575		0
					2451.56		5855.94																			2.22167		0
					1295.45		4106.01																			3.33333		1
					2197.76		8128.8																			8.91167		0
					1404.7		3739.86																			2.07083		1
					4419.36		19524.7																			4.81667		0
					2973.53		5737.83																			3.8925		0
							10659																			2.235		0
							2724.35																			4.93333		0
							9477.52																			6.9775		0
							5140.57																			5.11667		0
							10518.1																			0.475		1
							6894.79																			2.10083		1
							1639.26																			3.975		0
							3350.37																			9.36083		0
							3747.72																			3.65833		0
							8412.78																			3.10917		0
							3478.22																			1.7725		1
							2480.04																			5.36083		0
							6281.13																			4.4		0
							4944.97																			2.2625		0
							7746.95																			3.98333		0
							11798.4																			3.22667		0
							10249.2																			2.01667		0
							15534.4																			0.715		1
							3363.92																			5.41083		0
							6463.51																			4.835		0
							4177.5																			3.10917		1
							20208																			1.3725		0
							8780.29																			5.65167		0
							13100.1																			0.0766667		0
							18906.4																			3.7225		0
							10881.4																			3.575		0
							4914.26																			5.4625		0
							17989.9																			1.75333		1
							10502																			0.796667		1
							15091.6																			1.30917		0
							5398.04																			5.405		0
							9334.2																			3.01667		0
							6949.72																			2.38583		0
							6740.59																			2.44917		1
							5059.85																			9.10083		0
							3383.64																			0.85		0
							6900.45																			2.25167		1
							12632.8																			4.9225		0
							2453.79																			1.945		1
							17742																			4.66		0
							3747.4																			1.85417		0
							7713.54																			4.945		0
							20549.9																			6.19667		0
							4886.65																			3.16667		0
							6519.93																			2.76667		0
							4277.95																			0.791667		1
																										7.2025		0
																										1.1775		1
																										7.805		1
																										1.56667		0
																										7.9225		0
																										5.70917		0
																										0.684167		1
																										1.22667		1
																										4.53333		0
																										2.10333		0
																										7.13417		0
																										4.15333		0
																										4.21583		0
																										1.64583		0
																										2.435		0
																										11.8792		0
																										2.31167		1
																										2.30333		1
																										2.24333		0
																										1.835		0
																										4.96083		0
																										2.29833		1
																										3.07667		0
																										3.42167		1
																										4.96667		0
																										2.84917		1
																										8.76417		0
																										1.33917		1
																										2.71667		1
																										0.500833		1
																										3.27083		0
																										1.49583		0
																										5.75833		0
																										2		0
																										1.21083		1
																										0.276667		1
																										9.88167		0
																										6.0075		0
																										2.01083		1
																										7.01083		0
																										7.46833		0
																										6.62167		1
																										6.73333		0
																										3.18333		0
																										0.991667		1
																										7.075		0
																										3.07667		1
																										4.2025		0
																										1.58		0
																										2.81667		0
[truncated: 14 more columns]

## Sheet: Fig. 2
	Fig. 2e			Fig. 2h					Fig. 2i										Fig. 2j										Fig. 2l							Fig. 2n								Fig. 2o
	CD8				WT	Thbs1-/-			Stem-like CD8	Exhausted CD8	Proliferative CD8	IFN related CD8	IL-1 related CD8						Stem-like CD8	Exhausted CD8	Proliferative CD8	IFN related CD8	IL-1 related CD8						THBS1 low	THBS1 high						CD69								PDCD1
	WT	Thbs1-/-		mT1	19.2982	63.6364			-0.279403	0.200615	-0.288944	-0.158261	-0.0635602		Exhausted CD8 vs. Stem-like CD8				-0.0439809	-0.132021	-0.24707	-0.18145	0.0130689		Exhausted CD8 vs. Stem-like CD8				1629.68	1244.92		THBS1 high vs. THBS1 low				Control	aCD3/28 ab	aCD3/28 ab + THBS1 12.5 μg/ml	aCD3/28 ab + THBS1 25 μg/ml	aCD3/28 ab + THBS1 62.5 μg/ml				Control	aCD3/28 ab	aCD3/28 ab + THBS1 12.5 μg/ml	aCD3/28 ab + THBS1 25 μg/ml	aCD3/28 ab + THBS1 62.5 μg/ml
	0.035	0.084		mT2	63.7427	16.6144			0.0664952	-0.126471	-0.277139	0.0687578	-0.231195		Mann Whitney test				-0.287656	-0.0699309	-0.0432832	-0.164002	-0.0506568		Mann Whitney test				2263.13	1428.89		Mann Whitney test				3.02	24.4	24.2	17.3	1.99				32.5	37.5	36.8	36	36.3
	0.034	0.084		mT3	8.77193	6.58307			-0.187443	-0.182198	0.0139143	-0.0033373	-0.30433		P value	<0.0001			-0.227579	-0.0106285	0.0588403	0.0630794	-0.0807486		P value	<0.0001			2207.26	2467.34		P value	0.0008			1.42	24	24.7	20.4	2.78				29.5	35.4	35.3	34.9	38.9
	0.035	0.083		mT4	3.50877	7.21003			0.123704	-0.205934	-0.211486	-0.244248	0.21173		Exact or approximate P value?	Approximate			-0.161207	0.0385778	-0.171173	-0.214265	0.116954		Exact or approximate P value?	Approximate			1357.17	1402.1		Exact or approximate P value?	Approximate			1.29	25.8	22.6	16.7	2.33				29.1	36.2	38.5	36.6	34.7
				mT5	4.67836	5.95611			0.194454	-0.219668	-0.334875	-0.0525453	-0.238932		P value summary	****			-0.0853822	0.0555348	0.138866	0.0310328	0.0492057		P value summary	****			1149.45	742.44		P value summary	***
									0.119647	0.0149742	0.0664771	0.342427	0.413502		Significantly different (P < 0.05)?	Yes			-0.119187	0.00230746	-0.315202	-0.155547	-0.0072011		Significantly different (P < 0.05)?	Yes			409.431	1386.26		Significantly different (P < 0.05)?	Yes
	Thbs1-/- vs. WT								-0.187337	-0.201217	-0.146438	0.0361705	0.256541		One- or two-tailed P value?	Two-tailed			-0.0922384	0.201778	-0.183579	-0.135962	-0.005303		One- or two-tailed P value?	Two-tailed			546.576	981.592		One- or two-tailed P value?	Two-tailed			aCD3/28 ab + THBS1 12.5 μg/ml vs. aCD3/28 ab			aCD3/28 ab + THBS1 25 μg/ml vs. aCD3/28 ab					aCD3/28 ab + THBS1 12.5 μg/ml vs. aCD3/28 ab			aCD3/28 ab + THBS1 25 μg/ml vs. aCD3/28 ab
	Unpaired t test								0.0439452	-0.231287	0.133938	0.0652524	-0.101709		Sum of ranks in column A,B	55459 , 23942			-0.193912	0.0854061	0.111786	-0.176881	0.137088		Sum of ranks in column A,B	36276 , 41539			1389.9	2266.36		Sum of ranks in column A,B	93962 , 79793			Unpaired t test			Unpaired t test					Unpaired t test			Unpaired t test
	P value	<0.0001							-0.136941	0.268189	-0.0011169	0.0711876	-0.0263714		Mann-Whitney U	10739			-0.0247744	-0.0390416	-0.120949	-0.105176	-0.0064172		Mann-Whitney U	9015			1606.07	694.014		Mann-Whitney U	36428			P value	0.3423		P value	0.0065				P value	0.6753		P value	0.536
	P value summary	****							0.213132	0.0445775	-0.301055	0.190444	-0.092289						-0.231788	-0.0850571	-0.136343	-0.0937085	0.175924						1288.41	2528.97						P value summary	ns		P value summary	**				P value summary	ns		P value summary	ns
	Significantly different (P < 0.05)?	Yes							0.044269	-0.272442	-0.230791	0.116752	0.12277						-0.143653	0.11449	-0.0411663	-0.188945	0.064113						1805.09	948.374						Significantly different (P < 0.05)?	No		Significantly different (P < 0.05)?	Yes				Significantly different (P < 0.05)?	No		Significantly different (P < 0.05)?	No
	One- or two-tailed P value?	Two-tailed							-0.167523	-0.0736203	-0.191839	-0.139567	-0.16977						-0.133361	-0.0163337	0.0587157	-0.134539	0.0436415						1692.5	341.984						One- or two-tailed P value?	Two-tailed		One- or two-tailed P value?	Two-tailed				One- or two-tailed P value?	Two-tailed		One- or two-tailed P value?	Two-tailed
	t, df	t=103.9, df=4							0.0524437	-0.0538792	0.0568503	-0.0489085	-0.0142387						-0.252393	0.215988	-0.0891028	-0.223054	0.00209273						2042.67	1200.55						t, df	t=1.077, df=4		t, df	t=5.198, df=4				t, df	t=0.4510, df=4		t, df	t=0.6761, df=4
									0.185171	-0.101235	0.0145317	-0.158193	-0.192449						-0.191595	-0.0386318	-0.0868221	0.0278181	-0.0688463						741.308	481.99
									0.180379	-0.0273468	-0.273644	-0.105064	-0.0547453						-0.0879368	-0.128506	-0.0872225	-0.205215	-0.0197228						1280.57	1421.42
	CD4								-0.143989	-0.110424	-0.164079	-0.0294699	0.354639						-0.213181	0.0510574	-0.231638	0.0225492	0.0442005						2648.48	1593.81						aCD3/28 ab + THBS1 62.5 μg/ml vs. aCD3/28 ab								aCD3/28 ab + THBS1 62.5 μg/ml vs. aCD3/28 ab
	WT	Thbs1-/-							0.0115022	-0.0198321	-0.176021	0.172054	-0.0264247						0.041334	-0.0755265	-0.0600731	-0.11694	0.0609363						1739.19	1257.49						Unpaired t test								Unpaired t test
	0.35	0.3							0.099361	-0.109704	-0.323685	-0.0050548	-0.0827206						-0.136644	-0.12352	0.00526502	-0.0692436	0.0475429						869.625	402.372						P value	<0.0001							P value	0.855
	0.31	0.35							0.126811	-0.0268591	0.232182	0.0324258	-0.074795						-0.148608	-0.133333	-0.184491	-0.2183	0.176115						2785.78	1075.57						P value summary	****							P value summary	ns
	0.29	0.31							0.0553067	-0.133205	-0.359842	-0.075609	-0.270288						-0.155255	-0.0126765	-0.0708418	-0.0370743	0.0827754						1332.43	1242.56						Significantly different (P < 0.05)?	Yes							Significantly different (P < 0.05)?	No
									0.0144721	-0.102722	-0.140798	0.08529	-0.224993						-0.214916	-0.0266926	-0.101124	-0.189239	0.104969						1611.93	781.383						One- or two-tailed P value?	Two-tailed							One- or two-tailed P value?	Two-tailed
									0.335077	-0.0881671	-0.182197	0.0112269	-0.0651662						-0.116015	-0.0898657	-0.0184729	-0.126617	-0.0363756						1003.8	1145.65						t, df	t=37.80, df=4							t, df	t=0.1949, df=4
	Thbs1-/- vs. WT								0.36759	-0.173013	-0.317471	0.236005	-0.299206						-0.0973404	0.0645032	-0.116005	-0.0058464	-0.0717762						1485.92	3084.89
	Unpaired t test								0.448528	-0.196942	-0.318799	-0.131298	0.228376						0.0254897	-0.0058351	-0.188614	-0.0698212	-0.0014829						1165.09	1458.21
	P value	0.8933							-0.122078	-0.16969	-0.0199129	-0.0404936	-0.0619241						-0.0350657	0.0561317	-0.119577	-0.228936	0.144705						1364.72	247.541						IFNg								CTLA4
	P value summary	ns							0.22861	-0.168201	-0.244027	-0.0470471	-0.0720775						-0.220499	-0.121156	-0.0698302	-0.0337269	-0.011148						2433.48	1144.48						Control	aCD3/28 ab	aCD3/28 ab + THBS1 12.5 μg/ml	aCD3/28 ab + THBS1 25 μg/ml	aCD3/28 ab + THBS1 62.5 μg/ml				Control	aCD3/28 ab	aCD3/28 ab + THBS1 12.5 μg/ml	aCD3/28 ab + THBS1 25 μg/ml	aCD3/28 ab + THBS1 62.5 μg/ml
	Significantly different (P < 0.05)?	No							0.500111	-0.134802	-0.230804	0.299736	-0.246468						-0.116682	0.00437462	-0.111059	-0.176748	0.0865001						1681.91	1733.59						13.8	71.6	24.6	11.4	2.33				9.31	13.2	14	16.2	16.4
	One- or two-tailed P value?	Two-tailed							0.185834	0.209991	-0.113931	-0.0890676							-0.1125	-0.118155	-0.03296	0.0027757							1464.58	1680.71						14.1	64.4	30.6	8.4	2.89				8.88	13.5	14.2	16.2	17.8
	t, df	t=0.1429, df=4							0.0426001	-0.240655	-0.204713	0.0379437							-0.122737	0.00032752	-0.161822	-0.0996448							480.839	1544.49						13.4	71.2	33.6	8.63	2.92				8.15	13	15.1	16.1	17.8
									0.00229912	-0.121224	-0.26809								-0.142963	0.203323	-0.148427								886.262	1607.78
									0.0466152	0.0258367	-0.201494								-0.185883	-0.127438	-0.0758187								1263.44	3116.13
	FOXP3								-0.0367693	-0.0506502	-0.266704								-0.124251	-0.070542	-0.18234								1413.79	759.873						aCD3/28 ab + THBS1 12.5 μg/ml vs. aCD3/28 ab			aCD3/28 ab + THBS1 25 μg/ml vs. aCD3/28 ab					aCD3/28 ab + THBS1 12.5 μg/ml vs. aCD3/28 ab			aCD3/28 ab + THBS1 25 μg/ml vs. aCD3/28 ab
	WT	Thbs1-/-							-0.154009	-0.0637297	-0.125763								-0.103657	0.00468664	-0.0471328								687.336	1746.71						Unpaired t test			Unpaired t test					Unpaired t test			Unpaired t test
	0.037	0.044							-0.260823	-0.0124173	-0.161509								-0.17134	0.184872	-0.194514								1008.45	251.146						P value	0.0004		P value	<0.0001				P value	0.0311		P value	<0.0001
	0.048	0.045							-0.0659744	0.147788									-0.0252013	0.0597857	0.115868								653.574	1268.81						P value summary	***		P value summary	****				P value summary	*		P value summary	****
	0.044	0.023							0.126606	-0.227146									-0.147894	0.0940643	-0.184326								818.999	1104.27						Significantly different (P < 0.05)?	Yes		Significantly different (P < 0.05)?	Yes				Significantly different (P < 0.05)?	Yes		Significantly different (P < 0.05)?	Yes
									-0.0415234	-0.0282654									-0.117737	-0.202218									344.36	392.717						One- or two-tailed P value?	Two-tailed		One- or two-tailed P value?	Two-tailed				One- or two-tailed P value?	Two-tailed		One- or two-tailed P value?	Two-tailed
									-0.229239	0.190421									-0.134818	-0.0488693									1144.28	1217.52						t, df	t=11.18, df=4		t, df	t=23.58, df=4				t, df	t=3.259, df=4		t, df	t=19.68, df=4
	Thbs1-/- vs. WT								-0.130917	-0.17438									-0.141784	0.133278									2139.85	29.3593
	Unpaired t test								0.362862	-0.0095807									0.022523	0.351233									758.392	1397.46
	P value	0.5108							0.0201405	-0.251526									-0.178395	0.026374									1432.26	1372.53						aCD3/28 ab + THBS1 62.5 μg/ml vs. aCD3/28 ab								aCD3/28 ab + THBS1 62.5 μg/ml vs. aCD3/28 ab
	P value summary	ns							0.243344	0.018281									-0.0754147	-0.0604192									1694.7	1228.89						Unpaired t test								Unpaired t test
	Significantly different (P < 0.05)?	No							0.0424824	-0.233434									-0.159832	-0.0169431									1418.43	1168.38						P value	<0.0001							P value	0.0011
	One- or two-tailed P value?	Two-tailed							-0.0192045	-0.0576684									-0.15944	-0.118075									1796.95	1531.49						P value summary	****							P value summary	**
	t, df	t=0.7210, df=4							-0.160673	-0.111863									0.0157948	0.0768111									1207.31	439.197						Significantly different (P < 0.05)?	Yes							Significantly different (P < 0.05)?	Yes
									-0.172055	-0.165895									-0.204236	0.119037									785.288	1231.86						One- or two-tailed P value?	Two-tailed							One- or two-tailed P value?	Two-tailed
									-0.0539679	-0.0732015									-0.036486	-0.033139									469.917	827.351						t, df	t=28.31, df=4							t, df	t=8.389, df=4
									0.0433916	-0.160705									-0.170287	-0.110128									1299.48	349.943
									-0.101475	-0.0257714									-0.030832	-0.207084									1305.12	606.514
									-0.0877496	-0.0821019									-0.181832	0.231054									1440.29	994.584						TCF7
									0.0765829	-0.129031									-0.172883	-0.0819912									1261.58	2225.5						Control	aCD3/28 ab	aCD3/28 ab + THBS1 12.5 μg/ml	aCD3/28 ab + THBS1 25 μg/ml	aCD3/28 ab + THBS1 62.5 μg/ml
									-0.0377761	-0.134112									-0.116157	-0.07093									1743.48	1131.2						7.53	7.87	5.09	5.03	3.52
									-0.050575	-0.193761									-0.235314	0.0998514									1761.08	757.816						7.53	7.65	5.05	5.02	3.54
									0.00517142	-0.160472									-0.0217207	0.00967488									2573.74	1251.11						7.56	7.9	5.09	5.09	3.85
									-0.0289829	-0.171569									-0.0675124	-0.0045762									1454.33	669.154
									-0.0513205	-0.218968									-0.0394602	-0.0851287									701.389	699.723
									-0.0018991	-0.127956									-0.159619	-0.0192565									1143.88	2036.23						aCD3/28 ab + THBS1 12.5 μg/ml vs. aCD3/28 ab			aCD3/28 ab + THBS1 25 μg/ml vs. aCD3/28 ab
									0.135667	-0.210303									-0.0918267	-0.0735976									1477.45	1414.04						Unpaired t test			Unpaired t test
									0.232193	0.0372532									-0.0396315	-0.122384									2817.5	1326.82						P value	<0.0001		P value	<0.0001
									-0.25378	-0.0829895									-0.114116	0.0193466									636.613	1505.02						P value summary	****		P value summary	****
									0.302729	-0.181575									-0.0161812	0.0880322									792.689	1015.34						Significantly different (P < 0.05)?	Yes		Significantly different (P < 0.05)?	Yes
									0.0407068	-0.0949905									-0.151955	-0.0218117									1429.61	388.68						One- or two-tailed P value?	Two-tailed		One- or two-tailed P value?	Two-tailed
									-0.114461	-0.207509									-0.136477	0.0874591									847.103	409.315						t, df	t=34.15, df=4		t, df	t=33.75, df=4
									0.22987	-0.115989									-0.132742	0.0234369									2205.45	1889.88
									-0.0029555	-0.159238									-0.0514885	-0.0928071									1190.61	1183.92
									-0.0056655	-0.0524127									-0.0244593	-0.0643892									895.138	1356.42						aCD3/28 ab + THBS1 62.5 μg/ml vs. aCD3/28 ab
									0.0945382	-0.131615									-0.0912196	-0.114658									1908.89	204.972						Unpaired t test
									-0.0050398	-0.117876									-0.163632	0.103711									1054.55	1604.91						P value	<0.0001
									0.0866115	-0.119669									-0.215468	0.0261279									942.456	1121.04						P value summary	****
									-0.0275247	-0.0963888									-0.0622436	0.0353916									981.545	1197.26						Significantly different (P < 0.05)?	Yes
									-0.208513	-0.232937									-0.11955	-0.115377									262.161	893.458						One- or two-tailed P value?	Two-tailed
									0.00725741	0.0787284									-0.202617	0.0483762									838.174	1291.29						t, df	t=31.41, df=4
									0.200652	-0.194092									-0.26613	0.114112									1950.21	1063.22
									0.130013	-0.165998									-0.0530076	0.256513									1568.39	1935.71
									0.0416294	-0.106843									-0.229197	0.0839319									2072.56	407.646
									-0.0623767	-0.223031									-0.0635537	-0.0851413									843.205	1954.21
									-0.0769478	-0.185694									-0.0681676	-0.0473667									1390.92	876.519
									-0.148744	-0.0545613									-0.161886	-0.0817335									1569.26	755.263
									-0.267934	-0.108459									-0.219294	-0.0335097									972.63	1435.64
									-0.150311	0.220766									-0.0312377	-0.0407878									402.225	397.139
									0.311762	-0.10014									-0.209636	0.0121789									747.442	705.336
									0.0530764	-0.10602									-0.146875	-0.187181									353.132	1545.15
									0.472848	-0.103391									-0.0543861	0.00839621									697.119	1080.13
									-0.138609	-0.0710081									-0.253417	-0.051913									693.407	640.256
									0.31822	-0.237944									-0.196046	-0.0367913									740.776	502.979
									0.0391135	0.0834484									-0.0053119	-0.0635433									2084	1607.2
									0.0709778	-0.0198115									0.0563422	-0.0870182									732.912	272.31
									0.205402	-0.0059215									-0.209509	0.0278231									495.473	1955.39
									0.187865	-0.0570326									-0.019812	-0.117752									455.124	1135.21
									-0.128286	-0.156626									-0.0794222	-0.106527									1145.54	903.777
									-0.110766	0.104381									-0.285842	0.0609311									2446.79	1116.11
									-0.0963424	0.103764									0.0263838	-0.0056081									1414.58	1250.22
									0.11765	-0.068141									-0.106553	-0.159505									827.674	2444.27
									-0.033345	-0.0715282									0.00674531	0.00155382									1204.62	825.503
									0.208566	-0.161223									-0.143627	-0.0711037									953.114	491.44
									-0.051787	0.0117721									-0.0691287	-0.0690439									1432.85	921.583
									0.249446	0.0630256									-0.0710159	-0.168299									1538.98	302.607
									-0.100891	-0.230643									-0.0777316	-0.0582666									2962.3	1335.95
									-0.221997	-0.102294									-0.174671	-0.0412565									2596.18	1736.59
									0.224385	-0.342309									-0.149051	0.163021									3278.5	2537.11
									-0.113813	-0.32395									-0.152246	0.0521783									1560.64	216.418
									0.256722	-0.267928									0.029003	-0.194975									1366.25	2900.63
									-0.329202	0.0270953									-0.0852283	-0.0999857									1369.38	668.517
									-0.0300345	-0.153682									-0.227345	-0.163137									1848.41	924.019
									0.303884	-0.236755									0.0477361	-0.0598381									157.249	685.2
									0.0663462	-0.114529									-0.197188	-0.0008972									1005.64	868.321
									0.0661242	-0.0546151									-0.126525	-0.0265739									1525.4	1374.43
									0.205036	-0.0854124									0.0304704	-0.0711878									1423.25	991.244
									0.00426793	-0.0958631									0.0197894	-0.191345									706.979	1561.65
									-0.0418903	-0.1047									-0.190853	-0.0550869									752.077	490.119
									0.222815	0.0922189									-0.108986	0.0398489									2781.7	2488.77
									0.238323	-0.0966318									-0.159527	0.0555843									2420.91	1355.17
									0.0392975	0.0391983									-0.138226	-0.0578346									160.7	1205.62
									-0.100739	-0.0222983									-0.181875	-0.129394									368.075	1633.92
									0.104065	-0.153958									-0.0401052	0.00201318									479.395	1702.26
									0.183149	-0.0059391									0.00842029	-0.237439									2894.14	959.544
									-0.0440197	-0.0876524									-0.0827937	0.0566219									2424.52	971.11
									-0.0549288	-0.144907									-0.0630375	-0.0306787									427.569	1397.69
									-0.22124	-0.212461									-0.117673	-0.0545929									922.78	574.313
									0.162144	-0.0471088									-0.165992	-0.226772									1406.04	1848.61
									0.351624	0.0447872									-0.184991	-0.0896457									1219.47	968.89
									0.236891	0.0324532									-0.194418	-0.0696136									265.038	2158.24
									0.197437	-0.0298583									-0.0192965	-0.167382									1077.52	1262.83
									0.290899	0.0142381									-0.0777912	-0.114883									1799.03	594.737
									0.265564	-0.313171									-0.195903	0.0105006									1379.75	1251.16
									0.0329773	-0.112231									-0.166627	0.0360381									698.549	1120.09
									0.208212	-0.115614									-0.0428115	0.148366									2495.2	749.298
									-0.0649073	0.0148255									-0.0039105	-0.21507									2096.85	830.17
									-0.132298	-0.242297									-0.175529	-0.0974834									576.258	1018.25
									0.0473272	-0.0764624									-0.0767645	0.110044									1399.56	816.327
									0.138671	-0.143747									-0.172698	0.0698752									729.013	1123.58
									-0.0893854	0.12126									-0.235374	-0.0454362									473.752	1470.25
									0.250075	-0.190879									-0.031557	-0.0675732									1526.48	207.232
									0.0549841	-0.0572403									-0.0201265	-0.068039									2600.73	2004.96
									0.234368	-0.0756886									-0.0708091	-0.0281023									1197.57	1481.14
									0.11769	-0.15624									-0.0640915	0.0202993									1351.14	565.923
									0.0252079	0.339833									-0.204615	0.232798									1576.1	865.643
									0.0159879	-0.242423									-0.0966629	-0.0968759									1637.91	829.621
									-0.0372401	-0.0915681									-0.0986617	0.226052									881.358	2563.46
									0.120589	0.00772127									-0.147858	-0.0104261									312.193	575.978
									0.227329	-0.168643									-0.118657	0.117279									906.399	1236.28
									-0.0821636	-0.0399401									-0.189502	0.0817124									923.198	1765.45
									0.186761	-0.174337									-0.157082	-0.167179									1559.35	972.155
									-0.0388811	0.013759									-0.106572	0.0798714									1713.85	196.641
									0.0225638	-0.0761311									-0.0993104	-0.0824533									611.809	271.521
									0.508264	-0.0490273									-0.246346	-0.130204									2216.94	951.249
									0.0647617	0.0594859									-0.133594	0.00674213									951.663	1032.87
									0.312986	-0.0627277									-0.127435	-0.0344482									1442.24	395.543
									0.131235	0.0870262									-0.18408	0.0702833									1845.17	787.63
									-0.176777	-0.0879172									-0.180185	-0.0961636									1055.33	1500.5
									0.203264	-0.133672									0.0455168	-0.0217838									252.83	1811.34
									-0.257792	-0.134161									0.00346441	0.122106									775.208	673.649
									0.0523476	0.172974									-0.155186	0.171803									1040.45	661.496
									0.162553	0.0979351									-0.151076	-0.150046									1909.66	733.585
									0.0996389	-0.1682									-0.118778	0.0179202									1016.18	793.576
									-0.0209792	-0.15156									-0.160552	0.2251									2120.45	1045.68
									-0.068483	-0.0874147									-0.132582	-0.073536									244.267	931.102
									-0.227651	0.0287973									-0.0859947	0.244013									690.251	1170.53
									-0.0167702	-0.11756									-0.122162	-0.0016877									1354.73	1182.95
									-0.0794206	-0.0939529									-0.184281	-0.208437									848.646	879.971
									0.0366065	0.00289076									-0.0131705	0.00371078									940.494	1200.56
									-0.233771	0.0499906									-0.0568673										2093.22	791.639
									0.0058921										-0.0631184										266.578	1427.77
									0.0230451										-0.14145										1166.49	945.874
									-0.0274442										-0.164209										1287.16	373.636
									0.0935852										-0.0083098										1062.17	1963.35
									-0.221743										-0.164052										1047.75	382.206
									-0.0414267										-0.0514224										1370.27	1199.83
									0.00459827										-0.137352										1732.11	892.211
									0.276084										-0.0946884										1770.38	939.369
									0.165769										-0.0178733										1460.47	853.865
									-0.2409										-0.125411										1812.39	1514.51
									-0.19492										-0.0516222										2453.92	1977.51
									0.121012										-0.285565										929.489	2371.15
									-0.184981										-0.228246										913.594	1922.19
									0.235896										-0.252944										1489.84	1708
									0.540804										-0.117768										2055.89	577.534
									-0.117431										-0.155922										2482.57	1010.42
									0.222628										0.0795844										2065.17	177.126
									0.144878										-0.160357										1304.63	1991.06
									-0.106228										-0.0974469										1035.36	1447.34
									0.320863										-0.136407											1248.23
									0.0731754										-0.0746662										120.119	1587.97
									-0.0833507										-0.200253										977.167	849.23
									0.0112252										-0.190637										1118.29	1517.69
									-0.140321										-0.0541165										815.714	1816.31
									0.0636538										-0.185479										1976.08	1772.14
									0.113081										-0.10369										1157.14	1793.63
									-0.0470126										-0.194562										591.732	2279.95
									0.17815										-0.156159										624.219	1452.38
									-0.0765532										-0.159085										1114.78	940.375
									-0.0386084										-0.0533271										298.724	1101.78
									0.233743										-0.0627401										2906.88	1034.72
									-0.147574										-0.209773										1047.21	915.688
									-0.203428										-0.105626										1618.37	829.238
									0.430625										-0.111975										1171.64	2134.78
									-0.065392										-0.051877										1404.15	1001.37
									-0.146709										0.0242344										1550.99	1316.7
									-0.104242										-0.0826545										728.538	1215.15
									0.0599589										0.160682										1597.68	897.097
									-0.195124										0.0235984										1611.96	1092.88
									0.2013										-0.171851										1421.91	2142.3
									0.0910712										-0.109429										471.004	359.617
									-0.0450809										-0.1271										1170.89	2076.93
									0.0609213										-0.200737										901.445	634.802
									0.194361										-0.0597977										1242.52	891.458
									0.0373152										-0.161358										519.303	1110.68
									0.224985										0.13887										3373.76	986.75
									-0.242777										-0.0045749										1421.6	893.206
									0.0973528										-0.0705202										1241.18	433.482
									0.112916										-0.145259										1380.67	738.755
									-0.0121034										0.090241										1615.32	2199.44
									-0.0694272										-0.136713										1491.22	907.844
									-0.177571										-0.121347										2314.44	1211.42
									-0.123855										-0.11863										372.014	127.243
									-0.19128										-0.0508084										1446.95	760.964
									-0.0593475										-0.194411										1585.43	918.505
									0.309668										-0.0682635										391.482	1840.97
									-0.105815										-0.146073										1672.86	491.085
									-0.0798238										0.036933										470.327	1223.3
									0.463018										-0.10613										2018.24	1068.96
									-0.11124										-0.211103										1946.19	931.946
									0.0553744										0.048778										2373.81	1827.59
									-0.204275										-0.105481										654.595	1721.87
									0.170089										-0.15781										2144.68	809.97
									0.199403										-0.0918141										1137.71	445.164
									-0.200824										-0.0197123										1288.84	1055.47
									-0.161187										0.00430597										1114.99	1546.09
									0.399719										-0.0729333										1709.38	1187.45
									0.0150519										-0.0431857										841.808	2145.38
									0.165054										-0.170274										1042.73	2373.3
									-0.136103										-0.158857										1300.01	901.273
									0.193525										-0.0770212										625.115	618.936
									-0.0227785																				1292.93	1333.07
									-0.0003263																				1096.88	1468.01
									0.271423																				2642.42	1890.12
																													1845.76	1334.26
																													818.953	2463.8
																													1675.22	1316.61
																													199.367	1293.09
																													1804.7	789.115
																													1290.3	1396.67
																													475.058	1233.85
																													1004.13	2060.46
																													1777.86	1373.23
																													546.697	1076.33
																													1206.98	2578.39
																													959.633	1918.18
																													1332.67	604.823
																													1536.31	896.369
																													1337.89	859.679
																													1623.13	317.1
																													1773.33	1435.87
																													2333.39	785.441
																													793.531	838.516
																													1038.47	1045.85
																													1603.23	826.319
																													870.533	973.611
																													986.118	991.521
																													335.349	797.902
																													1059.4	1113.14
																													1834.67	1358.09
																													1241.96	279.115
																													979.983	533.811
																													733.31	859.188
																													3068.97	860.174
																													2822.73	716.411
																													1321.25	717.487
																													642.152	775.194
																													1853.77	631.027
																													2336.06	246.652
																													2590.13	2355.54
																													259.057	1593.14
																													844.881	331.909
																													1490.89	751.803
																													1148.04	884.148
																													877.097	253.49
																													1938.56	1384.29
																													1385.63	612.666
																													1211.82	1026.89
																													520.468	980.177
																													950.121	1233.38
																													1083.96	1335.11
																													196.139	1117.19
																													1372.26	971.534
																													1469.82	392.157
																													1203.7	383.55
																													1371.07	309.308
																													864.848	505.528
																													2180.98	837.138
																													1094.34	1099.96
																													726.144	210.74
																													1442.7	92.9288
																													1898.5	1127.85
																													2077.18
																													863.652

## Sheet: Fig. 3
	Fig. 3c				Fig. 3d								Fig. 3f				Fig. 3h				Fig. 3k							Fig. 3l				Fig. 3n				Fig. 3o				Fig. 3p				Fig. 3r
	Liver mets				Days	WT	Thbs1-/-						CD8				Liver mets				WT	Thbs1-/-	Thbs1-/- + aCD8ab					Primary tumor	Liver mets			CD4				Dendric cells				PMN-MDSC				CD69
	WT	Thbs1-/-			39	1							Control	aCD8 ab			Control	aCD8 ab			8	0	14					25.521	25.2			Primary tumor	Liver mets			Primary tumor	Liver mets			Primary tumor	Liver mets			Control	aCD3/28 ab	aCD3/28 ab + WT PMN-MDSC	aCD3/28 ab + Thbs1-/- PMN-MDSC	aCD3/28 ab + WT MO-MDSC	aCD3/28 ab + Thbs1-/- MO-MDSC
	10	0			55	1		Log-rank (Mantel-Cox) test					2.05653	0			0	0			8	0	23					25.2427	25.6			0.38	0.35			1.43	1.41			6.56	2.29			3.56	90.7	68.3	68.9	70.5	81
	34	0			55	1		Chi square	37.16				1.58373	0.0495			0	32			3	0	12					28.7141	25.5			0.36	0.36			1.52	1.57			6.33	3.82			0.68	89.2	68.9	68	70.8	81.6
	0	0			56	1		df	1				1.0634	0.0169333			0	11			5	0	27									0.29	0.34			1.42	1.46			6.85	3.76			0	92.1	68.3	68.3	71.7	81.4
	1	0			57	1		P value	<0.0001				1.81827	0			0	2			6	0	15
	5	0			57	1		P value summary	****				3.5734	0.0145333			2	22					24					Liver mets vs Primary tumor
	5	0			61	1											0	0					21					Unpaired t test				Liver mets vs Primary tumor				Liver mets vs Primary tumor				Liver mets vs Primary tumor				aCD3/28 ab + Thbs1-/- PMN-MDSC vs. aCD3/28 + WT PMN-MDSC
	2	0			62	1											0	1										P value	0.3979			Unpaired t test				Unpaired t test				Unpaired t test				Unpaired t test
	164	1			62	1		Median survival					aCD8 ab vs. Control				0	7										P value summary	ns			P value	0.8228			P value	0.7031			P value	0.0032			P value	0.778
	45	1			63	1		WT	66				Unpaired t test				1	33			Thbs1-/- vs. WT			Thbs1-/- + aCD8ab vs. Thbs1-/-				Significantly different (P < 0.05)?	No			P value summary	ns			P value summary	ns			P value summary	**			P value summary	ns
	2	0			65	1		THBS1KO	80.5				P value	0.0015			1	2			Unpaired t test			Unpaired t test				One- or two-tailed P value?	Two-tailed			Significantly different (P < 0.05)?	No			Significantly different (P < 0.05)?	No			Significantly different (P < 0.05)?	Yes			Significantly different (P < 0.05)?	No
	24	0			65	1		Ratio (and its reciprocal)	0.8199	1.22			P value summary	**			0	5			P value	0.0002		P value	<0.0001			t, df	t=0.9457, df=4			One- or two-tailed P value?	Two-tailed			One- or two-tailed P value?	Two-tailed			One- or two-tailed P value?	Two-tailed			One- or two-tailed P value?	Two-tailed
	3	0			65	1		95% CI of ratio	0.4605 to 1.460	0.6851 to 2.171			Significantly different (P < 0.05)?	Yes							P value summary	***		P value summary	****							t, df	t=0.2390, df=4			t, df	t=0.4096, df=4			t, df	t=6.297, df=4			t, df	t=0.3015, df=4
	14				66	1							One- or two-tailed P value?	Two-tailed							Significantly different (P < 0.05)?	Yes		Significantly different (P < 0.05)?	Yes
					66	1		Hazard Ratio (Mantel-Haenszel)	WT/Thbs1-/-	Thbs1-/-/WT			t, df	t=4.746, df=8							One- or two-tailed P value?	Two-tailed		One- or two-tailed P value?	Two-tailed
					66	1		Ratio (and its reciprocal)	7.645	0.1308							aCD8 ab vs. Control				t, df	t=6.325, df=8		t, df	t=7.462, df=10							CD8				TAM				MO-MDSC				aCD3/28 ab + Thbs1-/- MO-MDSC vs. aCD3/28 ab + WT MO-MDSC
					67	1		95% CI of ratio	3.975 to 14.70	0.06801 to 0.2516							Unpaired t test															Primary tumor	Liver mets			Primary tumor	Liver mets			Primary tumor	Liver mets			Unpaired t test
	Thbs1-/- vs. WT				67	1							C-Cas3				P value	0.0156														0.041	0.043			3.46	3.51			2.63	2.66			P value	<0.0001
	Unpaired t test				67	1		Hazard Ratio (logrank)	WT/Thbs1-/-	Thbs1-/-/WT			Control	aCD8 ab			P value summary	*														0.046	0.043			3.52	3.46			2.44	2.03			P value summary	****
	P value	0.0444			68	1		Ratio (and its reciprocal)	4.212	0.2374			30.2232	6.85777			Significantly different (P < 0.05)?	Yes														0.039	0.04			3.47	3.34			2.03	2.57			Significantly different (P < 0.05)?	Yes
	P value summary	*			68	1		95% CI of ratio	2.381 to 7.453	0.1342 to 0.4201			20.8115	3.48803			One- or two-tailed P value?	Two-tailed																										One- or two-tailed P value?	Two-tailed
	Significantly different (P < 0.05)?	Yes			68	1							24.1952	4.8817			t, df	t=2.643, df=20																										t, df	t=25.74, df=4
	One- or two-tailed P value?	Two-tailed			68	1							25.8834	7.30147																		Liver mets vs Primary tumor				Liver mets vs Primary tumor				Liver mets vs Primary tumor
	t, df	t=2.122, df=24			69	1							27.928	8.1312																		Unpaired t test				Unpaired t test				Unpaired t test
					69	1											Lymph node mets															P value	>0.9999			P value	0.4342			P value	0.8501			CTLA4
					69	1											Control	aCD8 ab														P value summary	ns			P value summary	ns			P value summary	ns			Control	aCD3/28 ab	aCD3/28 ab + WT PMN-MDSC	aCD3/28 ab + Thbs1-/- PMN-MDSC	aCD3/28 ab + WT MO-MDSC	aCD3/28 ab + Thbs1-/- MO-MDSC
	Lymph node mets				70	1							aCD8 ab vs. Control				0	0														Significantly different (P < 0.05)?	No			Significantly different (P < 0.05)?	No			Significantly different (P < 0.05)?	No			8.44	8.94	11.7	11.3	15.5	10.6
	WT	Thbs1-/-			74	1							Unpaired t test				0	2														One- or two-tailed P value?	Two-tailed			One- or two-tailed P value?	Two-tailed			One- or two-tailed P value?	Two-tailed			7.53	9.05	11.7	11.4	15.3	10.4
	4	1			75	1							P value	<0.0001			1	2														t, df	t=0.000, df=4			t, df	t=0.8682, df=4			t, df	t=0.2015, df=4			7.1	7.93	11.1	11.9	16.5	11.1
	6	1			75	1							P value summary	****			1	0
	3	1			76	1							Significantly different (P < 0.05)?	Yes			1	4
	1	1			77	1							One- or two-tailed P value?	Two-tailed			0	5														FOXP3				Neutrophil								aCD3/28 ab + Thbs1-/- PMN-MDSC vs. aCD3/28 + WT PMN-MDSC
	2	0			80	1							t, df	t=10.83, df=8			0	2														Primary tumor	Liver mets			Primary tumor	Liver mets							Unpaired t test
	5	1			61	1											2	1														0.48	0.47			3.85	3.94							P value	0.9087
	6	0			61	1											2	4														0.4	0.44			3.74	3.75							P value summary	ns
	5	1			62	1											0	1														0.42	0.32			3.9	3.68							Significantly different (P < 0.05)?	No
	4	0			65		1										0	4																										One- or two-tailed P value?	Two-tailed
	2	0			70		1										1																											t, df	t=0.1222, df=4
	5	0			70		1																									Liver mets vs Primary tumor				Liver mets vs Primary tumor
	1				77		1																									Unpaired t test				Unpaired t test
	1				77		1										aCD8 ab vs. Control															P value	0.6754			P value	0.6827							aCD3/28 ab + Thbs1-/- MO-MDSC vs. aCD3/28 ab + WT MO-MDSC
	3				82		1										Unpaired t test															P value summary	ns			P value summary	ns							Unpaired t test
					76		1										P value	0.0085														Significantly different (P < 0.05)?	No			Significantly different (P < 0.05)?	No							P value	0.0003
					79		1										P value summary	**														One- or two-tailed P value?	Two-tailed			One- or two-tailed P value?	Two-tailed							P value summary	***
	Thbs1-/- vs. WT				82		1										Significantly different (P < 0.05)?	Yes														t, df	t=0.4509, df=4			t, df	t=0.4399, df=4							Significantly different (P < 0.05)?	Yes
	Unpaired t test				83		1										One- or two-tailed P value?	Two-tailed																										One- or two-tailed P value?	Two-tailed
	P value	<0.0001			72		1										t, df	t=2.905, df=21																										t, df	t=11.91, df=4
	P value summary	****			76		1																													Monocyte
	Significantly different (P < 0.05)?	Yes			77		1																													Primary tumor	Liver mets
	One- or two-tailed P value?	Two-tailed			79		1																													0.75	0.72
	t, df	t=5.051, df=23			105		1																													0.7	0.65
					82		1																													0.52	0.78
					96		1
					120		0
					107		0																													Liver mets vs Primary tumor
					92		0																													Unpaired t test
					92		0																													P value	0.4914
					85		0																													P value summary	ns
																																				Significantly different (P < 0.05)?	No
																																				One- or two-tailed P value?	Two-tailed
																																				t, df	t=0.7566, df=4

## Sheet: Fig. 4
	Fig. 4c																						Fig. 4e																					Fig. 4f				Fig. 4h
	CD8																						Liver mets																					WT	Cd36-/-			CD69
	WT					Thbs-/-					Cd36-/-					Cd47-/-							WT	Thbs1-/-	Cd36-/-	Cd47-/-		Thbs-/- vs. WT			Cd36-/- vs. WT			Cd47-/- vs. WT			Cd36-/- vs. Thbs1-/-			Cd47-/- vs. Thbs1-/-				0.00035009	0.00015029			Control	aCD3/28 ab
	1.41217	0.128767	0.619467	1.1105	0.8375	20.5448	10.0089	25.1381	13.0711	19.1728	7.74767	4.44443	2.88073	4.2325	4.6503	7.95713	4.6358	3.98297	4.5707	5.77847			10	0	1	1		Unpaired t test			Unpaired t test			Unpaired t test			Unpaired t test			Unpaired t test				0.00016446	0.00017383			22.6	35.4
																							34	0	4	3		P value	0.0174		P value	0.0321		P value	0.0221		P value	0.0131		P value	0.0159			0.00016332	0.00031334			21	34.5
	Thbs-/- vs. WT			Cd36-/- vs. WT			Cd47-/- vs. WT			Cd36-/- vs. Thbs1-/-			Cd47-/- vs. Thbs1-/-										0	0	3	0		P value summary	*		P value summary	*		P value summary	*		P value summary	*		P value summary	*							19.6	33.3
	Unpaired t test			Unpaired t test			Unpaired t test			Unpaired t test			Unpaired t test										1	0	3	3		Significantly different (P < 0.05)?	Yes		Significantly different (P < 0.05)?	Yes		Significantly different (P < 0.05)?	Yes		Significantly different (P < 0.05)?	Yes		Significantly different (P < 0.05)?	Yes			Cd36-/- vs. WT
	P value	0.0003		P value	0.0014		P value	0.0003		P value	0.0019		P value	0.0024									5	0	0	1		One- or two-tailed P value?	Two-tailed		One- or two-tailed P value?	Two-tailed		One- or two-tailed P value?	Two-tailed		One- or two-tailed P value?	Two-tailed		One- or two-tailed P value?	Two-tailed			Unpaired t test				aCD3/28 ab +THBS1 25 μg/ml vs. aCD36 ab
	P value summary	***		P value summary	**		P value summary	***		P value summary	**		P value summary	**									5	0	0	0		t, df	t=2.593, df=20		t, df	t=2.304, df=20		t, df	t=2.471, df=21		t, df	t=2.751, df=18		t, df	t=2.647, df=19			P value	0.8749			Unpaired t test
	Significantly different (P < 0.05)?	Yes		Significantly different (P < 0.05)?	Yes		Significantly different (P < 0.05)?	Yes		Significantly different (P < 0.05)?	Yes		Significantly different (P < 0.05)?	Yes									2	0	0	3																		P value summary	ns			P value	0.7729
	One- or two-tailed P value?	Two-tailed		One- or two-tailed P value?	Two-tailed		One- or two-tailed P value?	Two-tailed		One- or two-tailed P value?	Two-tailed		One- or two-tailed P value?	Two-tailed									45	0	1	0																		Significantly different (P < 0.05)?	No			P value summary	ns
	t, df	t=6.183, df=8		t, df	t=4.779, df=8		t, df	t=6.177, df=8		t, df	t=4.539, df=8		t, df	t=4.368, df=8									2	0	1	0																		One- or two-tailed P value?	Two-tailed			Significantly different (P < 0.05)?	No
																							24	0	0	1																		t, df	t=0.1678, df=4			One- or two-tailed P value?	Two-tailed
																							3			0																						t, df	t=0.3088, df=4
																							14
	CD31																																															IFNg
	WT					Thbs-/-					Cd36-/-					Cd47-/-																																Control	aCD3/28 ab
	2.95644	1.88933	2.71111	3.03333	2.636	5.052	4.95644	7.69733	5.21556	6.472	7.52444	6.19522	7.09233	6.889	6.28033	2.57478	3.55667	2.89344	2.97311	2.92333																												0.85	1.58
																																																0.64	1.62
	Thbs-/- vs. WT			Cd36-/- vs. WT			Cd47-/- vs. WT																Lymph node mets																									0.11	1.63
	Unpaired t test			Unpaired t test			Unpaired t test																WT	Thbs1-/-	Cd36-/-	Cd47-/-
	P value	0.0005		P value	<0.0001		P value	0.2252															4	1	6	1		Thbs-/- vs. WT			Cd36-/- vs. WT			Cd47-/- vs. WT														aCD3/28 ab +THBS1 25 μg/ml vs. aCD36 ab
	P value summary	***		P value summary	****		P value summary	ns															6	1	5	0		Unpaired t test			Unpaired t test			Unpaired t test														Unpaired t test
	Significantly different (P < 0.05)?	Yes		Significantly different (P < 0.05)?	Yes		Significantly different (P < 0.05)?	No															3	3	3	1		P value	0.0002		P value	0.3982		P value	<0.0001													P value	0.5866
	One- or two-tailed P value?	Two-tailed		One- or two-tailed P value?	Two-tailed		One- or two-tailed P value?	Two-tailed															1	1	4	1		P value summary	***		P value summary	ns		P value summary	****													P value summary	ns
	t, df	t=5.691, df=8		t, df	t=12.88, df=8		t, df	t=1.314, df=8															2	0	4	0		Significantly different (P < 0.05)?	Yes		Significantly different (P < 0.05)?	No		Significantly different (P < 0.05)?	Yes													Significantly different (P < 0.05)?	No
																							5	1	0	0		One- or two-tailed P value?	Two-tailed		One- or two-tailed P value?	Two-tailed		One- or two-tailed P value?	Two-tailed													One- or two-tailed P value?	Two-tailed
																							6	0	4	0		t, df	t=4.423, df=23		t, df	t=0.8601, df=24		t, df	t=4.924, df=24													t, df	t=0.5905, df=4
																							5	1	4	0
	C-Cas3																						4	0	0	2																						Ctla4
	WT					Thbs-/-					Cd36-/-					Cd47-/-							2	0	0	0																						Control	aCD3/28 ab
	0.232133	0.757167	0.438967	0.00916667	1.26425	58.1481	66.4078	80.6214	72.7567	51.7364	25.5124	18.1318	21.5136	25.5848	18.406	32.2881	27.3782	33.6542	31.3282	24.3965			6	0	2	0																						27.3	37.1
																							1		2	2																						27.6	36.8
	Thbs-/- vs. WT			Cd36-/- vs. WT			Cd47-/- vs. WT			Cd36-/- vs. Thbs1-/-			Cd47-/- vs. Thbs1-/-										1																									26.7	37
	Unpaired t test			Unpaired t test			Unpaired t test			Unpaired t test			Unpaired t test										3
	P value	<0.0001		P value	<0.0001		P value	<0.0001		P value	<0.0001		P value	0.0002																																		aCD3/28 ab +THBS1 25 μg/ml vs. aCD36 ab
	P value summary	****		P value summary	****		P value summary	****		P value summary	****		P value summary	***																																		Unpaired t test
	Significantly different (P < 0.05)?	Yes		Significantly different (P < 0.05)?	Yes		Significantly different (P < 0.05)?	Yes		Significantly different (P < 0.05)?	Yes		Significantly different (P < 0.05)?	Yes																																		P value	0.292
	One- or two-tailed P value?	Two-tailed		One- or two-tailed P value?	Two-tailed		One- or two-tailed P value?	Two-tailed		One- or two-tailed P value?	Two-tailed		One- or two-tailed P value?	Two-tailed																																		P value summary	ns
	t, df	t=12.76, df=8		t, df	t=12.94, df=8		t, df	t=16.98, df=8		t, df	t=8.205, df=8		t, df	t=6.690, df=8																																		Significantly different (P < 0.05)?	No
																																																One- or two-tailed P value?	Two-tailed
																																																t, df	t=1.213, df=4
[truncated: 10 more columns]

## Sheet: Fig. 5
	Fig. 5d											Fig. 5f							Fig. 5n
	LysM; EYFP					LysM; Thbs1Δ/Δ						Liver mets							FCN1							NLRP3							VCAN							S100A12							S100A8
	1.21419	1.1487	2.08493	1.02811	1.29235	0.590496	0.307786	0.277392	0.241484			LysM; EYFP	LysM; Thbs1Δ/Δ						THBS1 low	THBS1 high						THBS1 low	THBS1 high						THBS1 low	THBS1 high						THBS1 low	THBS1 high						THBS1 low	THBS1 high
												25	1						40.3557	123.031		THBS1 high vs THBS1 low				84.618	147.281		THBS1 high vs THBS1 low				124.287	3724.11		THBS1 high vs THBS1 low				1.9023	0.4258		THBS1 high vs THBS1 low				0.25174	0.25174
	LysM; Thbs1Δ/Δ vs. LysM; EYFP											52	0		LysM; Thbs1Δ/Δ vs. LysM; EYFP				39.7053	120.111		Mann Whitney test				81.6246	142.812		Mann Whitney test				204.432	2714.62		Mann Whitney test				0.7986	3.0973		Mann Whitney test				1.7072	0.25174
	Unpaired t test											55	0		Unpaired t test				38.9004	115.069		P value	<0.0001			74.0162	139.541		P value	<0.0001			304.005	3231.3		P value	<0.0001			-0.169014	0		P value	<0.0001			1.8349	1.77697
	P value	0.003										43	0		P value	0.0445			38.7244	114.34		Exact or approximate P value?	Approximate			72.6311	139.003		Exact or approximate P value?	Approximate			1894.51	860.371		Exact or approximate P value?	Approximate			1.49023	-0.169014		Exact or approximate P value?	Approximate			2.2589	2.15764
	P value summary	**										23	0		P value summary	*			38.6332	112.717		P value summary	****			70.615	133.134		P value summary	****			468.924	3378.06		P value summary	****			2.12704	0		P value summary	****			2.419	2.81723
	Significantly different (P < 0.05)?	Yes										7	0		Significantly different (P < 0.05)?	Yes			38.2955	112.573		Significantly different (P < 0.05)?	Yes			68.9288	132.633		Significantly different (P < 0.05)?	Yes			633.347	3240.91		Significantly different (P < 0.05)?	Yes			0	-0.169014		Significantly different (P < 0.05)?	Yes			2.4732	3.1397
	One- or two-tailed P value?	Two-tailed										5	0		One- or two-tailed P value?	Two-tailed			38.026	111.1		One- or two-tailed P value?	Two-tailed			68.2594	123.865		One- or two-tailed P value?	Two-tailed			261.591	5319.37		One- or two-tailed P value?	Two-tailed			0.4254	4.1417		One- or two-tailed P value?	Two-tailed			2.5559	4.53
	t, df	t=4.456, df=7										0			t, df	t=2.169, df=17			37.981	109.338		Sum of ranks in column A,B	49700 , 91547			68.1004	118.561		Sum of ranks in column A,B	61385 , 96818			269.216	1275.41		Sum of ranks in column A,B	55136 , 104194			0.3713	2.0688		Sum of ranks in column A,B	50932 , 74819			2.6472	5.7726
												0							35.4536	102.731		Mann-Whitney U	14455			67.6834	117.421		Mann-Whitney U	20057			328.213	2299.19		Mann-Whitney U	12650			-0.169014	1.18668		Mann-Whitney U	20797			2.7307	7.5513
												0							35.0964	102.361						67.2364	116.402						198.068	2420.8						0.4831	4.21467						2.9702	7.59032
												2							33.9308	100.433						66.9653	115.263						693.426	840.528						1.3214	3.28969						2.99651	7.6593
												2							33.1231	100.037						65.2975	112.913						1546.35	1742.06						0.4904	4.09943						3.2441	9.19479
																			32.8472	99.7017						61.8755	111.526						356.941	1024.93						1.44392	5.7176						3.3023	9.4862
																			32.5488	99.1055						61.2426	109.999						317.842	1913.66						0	0.5886						3.634	10.0484
																			32.3666	98.9062						61.156	109.031						74.6461	5365.51						0.768212	0.499						4.0413	10.0951
												Lymph node mets							31.6527	94.2039						61.0117	108.131						261.985	1648.2						-0.169014	-0.169014						4.0872	10.3716
												LysM; EYFP	LysM; Thbs1Δ/Δ						31.6387	92.8108						60.9385	108.014						547.511	1932.46						1.376	0						4.23081	10.4948
												1	0		LysM; Thbs1Δ/Δ vs. LysM; EYFP				31.3175	89.9668						60.5749	107.892						663.227	651.779						1.6468	-0.169014						4.3478	10.7015
												6	0		Unpaired t test				30.705	89.8498						60.0796	106.978						400.165	1388.41						2.0436	3.18449						4.91	10.7321
												6	3		P value	0.0152			30.4185	87.5119						59.1904	102.19						829.019	2500.48						0.3331	3.9182						5.1179	11.0718
												5	0		P value summary	*			29.1632	86.2615						58.3292	99.7124						337.109	2222.98						0.675768	-0.169014						5.3298	11.2567
												4	2		Significantly different (P < 0.05)?	Yes			29.1209	84.5041						57.9327	98.7061						444.781	203.67						0	0.4259						5.3872	13.0945
												6	2		One- or two-tailed P value?	Two-tailed			28.8958	84.1433						57.0527	94.6799						170.649	855.899						1.03963	5.7336						5.4407	13.4153
												3	0		t, df	t=2.644, df=21			27.989	84.0025						56.5376	94.1008						947.228	3391.22						0.3843	0.4529						5.4435	13.4219
												2	1						27.6825	81.8214						55.9045	93.561						122.214	1922.25						0.3695	0						5.5762	13.4672
												0	1						27.3023	81.769						55.7868	93.1216						1124.54	1778.69						0	6.5789						6.44999	14.7395
												0	0						26.9804	81.2843						54.2257	92.2651						195.637	924.747						-0.169014	2.24524						6.5421	15.1971
												0							26.8796	78.7167						51.9109	92.0372						672.977	2208.33						0.4562	-0.169014						6.72367	16.3372
												3							25.8982	78.5382						51.0448	91.6799						484.945	1913.93						0	0						7.2797	16.9875
												3							25.4505	78.0102						51.0142	91.4855						259.274	792.465						2.2272	0						7.4319	17.4081
																			25.3968	72.9167						50.4605	91.4145						735.921	2094.97						0	3.0545						7.7844	17.4915
																			25.1358	72.092						50.3621	90.7542						333.929	2737.34						1.7467	-0.169014						8.0587	17.7573
																			24.6003	71.2726						49.6912	90.7401						331.004	2724.34						1.65961	1.0333						8.30834	17.8485
																			24.4662	71.1727						48.789	90.632						1473.64	676.42						0	2.31291						8.4682	18.2893
																			24.411	71.1129						48.7543	90.6255						481.915	424.44						1.02322	1.3533						8.7842	19.8759
																			23.3925	70.2642						48.2797	89.8332						719.195	2599.19						0.5549	2.50306						8.85317	20.121
																			23.0161	69.9426						47.9549	89.3356						224.16	1092.78						0	0.5267						8.96378	21.0619
																			22.9738	69.8419						47.9298	89.2539						367.925	1405.33						1.4184	0						9.2237	21.2141
																			22.7695	69.8035						47.6257	86.4948						450.9	1466.36						0.5936	0.5663						9.2905	21.4592
																			22.4112	69.4387						47.3266	85.4459						665.721	2816.57						0.9556	2.4776						9.3183	21.7856
																			22.3286	69.2042						46.6529	84.2509						293.219	2779.93						3.18075	2.25379						9.77438	22.8131
																			21.7719	68.9744						45.999	82.9333						466.316	2872.28						-0.169014	0.5						9.9329	22.8575
																			21.762	68.5688						45.9751	81.3583						1167.98	1793.62						2.60625	3.02537						10.402	23.67
																			21.6346	67.3455						45.8349	80.6876						822.575	2924.57						-0.169014	0.7841						10.5438	24.9792
																			21.0719	67.1756						45.8271	80.5873						2452.12	2982.52						0.5187	0						10.6841	25.1585
																			21.0541	66.8914						45.6964	78.7402						887.744	1452.53						4.82976	1.1547						10.8471	25.2667
																			20.8927	65.9942						44.9266	77.5103						633.817	3630.27						3.28687	6.27235						10.9382	25.6442
																			20.4978	65.3044						44.7119	77.3937						1126.66	975.651						0	1.00577						11.0675	26.0745
																			20.4836	64.7265						43.1509	77.1944						341.456	1161						0	2.98101						11.2088	26.0818
																			20.4082	64.3253						42.9107	76.6508						582.948	1102.49						0.439798	1.3994						11.4255	26.4571
																			20.0224	63.6353						42.9107	76.4092						69.9364	4497.5						0.5051	3.1934						11.4668	26.8707
																			19.8813	63.1469						42.3983	76.348						393.887	1881.18						2.451	1.0408						11.4754	26.892
																			19.6796	63.1423						42.0217	75.6361						726.948	2621.58						0	5.6849						11.544	26.9249
																			19.5821	62.9951						41.4577	75.3427						908.081	2948.43						0.3636	0						11.747	27.3528
																			18.8442	62.8289						41.2509	73.9855						1278.96	2925.46						0	-0.169014						11.8223	27.4568
																			18.8437	62.8207						41.1937	73.8803						446.487	1183.04						2.324	1.7762						11.8609	27.6517
																			18.4364	61.8539						40.9323	73.6309						539.169	1771.94						5.36094	2.72844						12.2226	27.9441
																			18.4332	61.559						40.619	72.5277						318.546	1070.09						0.5461	1.49885						12.3393	28.7336
																			18.171	60.9814						40.4336	72.4132						718.782	354.053						1.38195	1.80597						12.6671	29.8152
																			18.1014	60.6717						39.9037	72.3461						345.218	2649.89						2.29944	4.36551						12.7212	30.252
																			17.8744	57.9582						39.2218	72.2705						1455.18	922.902						1.4325	3.95563						12.8817	30.5794
																			17.7557	57.7734						38.879	71.5884						355.052	3464.45						0	5.4116						12.987	30.6546
																			17.6946	56.3931						38.4657	71.5036						275.396	3197.3						4.0963	2.3857						13.3699	30.8147
																			17.6584	55.4988						37.7993	71.3583						954.438	3078.61						0.5187	0						13.5762	31.192
																			17.6314	55.1452						37.1347	70.8173						368.651	2110.24						0	7.0365						13.8586	31.3377
																			17.4004	54.7695						36.9084	70.4703						691.915	1538						2.1711	1.6959						14.0618	31.8959
																			17.0948	53.9271						36.8257	70.4582						1370.93	785.672						0	0.6151						14.1343	32.0662
																			17.0089	53.1496						36.6942	70.2701						944.026	1848.1						1.73112	7.0046						14.2069	32.0871
																			16.811	52.2585						36.5608	70.2547						872.558	1546.25						2.38046	0.838697						14.354	32.3494
																			16.7307	51.4771						36.3402	69.3831						671.674	939.745						-0.169014	4.6277						14.5051	32.8978
																			16.6181	51.0518						36.1598	69.068						685.612	2710.31						2.1598	1.7678						14.5244	33.7753
																			16.0481	50.9184						35.9959	68.9347						1884.34	959.895						3.34333	-0.169014						14.7556	34.3366
																			16.0303	50.427						35.9317	67.7245						1329.28	2803.62						0	8.5094						14.7914	34.5924
																			15.944	50.0695						35.8395	67.4309						1189.75	1502.58						1.0286	10.1628						14.8189	34.9854
																			15.9211	49.7696						35.8358	66.3621						656.129	3925.6						5.28083	0.4723						14.9474	35.2659
																			15.7841	49.6568						35.6638	65.8268						50.4394	1270.32						1.4134	0.4998						15.0149	35.461
																			15.7463	48.9778						35.6377	65.7717						364.947	2635.95						-0.169014	5.70468						15.0547	35.6098
																			15.5813	48.7205						35.3541	65.1032						776.119	1644.16						0	7.58107						15.1508	35.8423
																			15.0593	48.0559						35.284	64.1309						1699.44	1175.54						-0.169014	3.6714						15.2672	36.2117
																			15.041	47.9505						35.2247	63.6549						839.494	2763.09						3.25245	7.97485						15.2952	36.2319
																			15.011	47.7707						35.0417	63.5255						741.711	2796.38						1.4007	1.7375						15.5892	36.5302
																			14.795	47.7362						34.9311	62.3294						1199.78	2430.67						1.6634	5.3691						15.7895	36.9217
																			14.6727	47.514						34.608	61.628						489.999	515.911						2.4155	4.5929						16	37.6604
																			14.5201	47.3431						34.3849	61.578						699.451	1446.04						0	10.6363						16.1627	38.8816
																			13.9556	46.838						34.3567	60.9337						950.132	3620.14						2.44742	0.4369						16.2421	38.8884
																			13.8547	46.4163						34.3564	60.0169						674.133	1895.26						-0.169014	0.802289						16.309	39.2382
																			13.7964	46.0706						34.248	59.5766						486.036	1732.63						0	3.418						16.5618	40.0571
																			13.7081	44.5151						34.2162	59.5362						1595.72	2046.45						0.8482	3.7313						17.3597	40.0623
																			13.6288	43.1491						33.9463	59.3613						745.583	1249.15						-0.169014	4.0642						17.6479	40.146
																			13.5852	43.1034						33.9151	58.9492						384.702	1579						1.1206	5.69739						17.6768	41.0408
																			13.4581	43.0191						33.6257	58.6822						369.51	1338.5						1.55646	0						17.7634	41.3355
																			12.8263	42.9959						33.5959	58.0645						1275.77	3371.73						1.3978	8.1766						18.0911	41.4358
																			12.7298	42.7033						33.5601	57.5022						1395.11	3085.45						1.693	2.8047						18.1256	41.7632
																			12.4702	41.7244						33.5016	57.3262						1562.74	2356.7						1.38693	1.45814						18.815	41.7893
																			12.4337	41.6573						33.475	56.6663						427.071	3378.08						0.8772	10.1382						18.8542	42.0993
																			11.6916	41.1017						33.4311	56.6577						1452.17	1960.75							0.8029						19.1331	43.2004
																			11.544	41.0771						33.308	56.1079						2416.89	1852.34						0	0.7168						19.7893	43.2208
																			11.4655	40.0304						33.1107	56.0636						574.906	1461.19						0.733015	1.3175						19.976	43.4387
																			11.0619	38.9484						33.0611	55.6441						518.735	2650.07						0	4.0431						20.085	43.8144
																			10.9333	38.7737						32.9574	55.4986						1700	1909.48						1.58486	1.3462						20.1382	46.1952
																			10.7167	38.2877						32.8472	55.3327						159.457	2343.26							1.3911						20.4822	47.7597
																			10.623	38.1383						32.7982	54.7165						914.47	917.91						-0.169014	1.6958						21.2915	48.0531
																			10.4879	37.8392						32.7313	54.6443						1376.66	6601.5						3.89082	-0.169014						21.6508	50.0733
																			10.1622	37.4127						32.4202	54.3605						834.814	1713.28						0	7.90696						21.879	50.9559
																			10.1488	37.3098						32.3253	54.2231						1297.83	2737.86						-0.169014	2.3504						21.9629	51.0172
																			9.9798	36.9128						32.3152	54.1746						2079.57	760.016							7.34323						22.082	51.1412
																			9.5735	36.689						32.1898	53.2295						926.968	819.52						0	5.10067						22.2596	51.2998
																			9.48329	36.4004						31.9153	53.2054						481.14	2744.03						1.36165	1.46475						22.4042	51.6325
																			9.36412	36.0889						31.8681	53.0316						600.315	2988.02						4.2218	9.83591						22.5221	52.5017
																			9.24209	35.9389						31.7316	52.7559						511.821	5047.59						1.2866	1.58881						22.8216	52.6702
																			9.21056	35.9116						31.5628	52.3982						1142.25	2958.42						4.04349	5.9017						23.5323	53.2302
																			9.11207	35.6853						31.3963	52.3854						635.509	246.377						0.4421	4.7286						23.5376	53.3898
																			9.04171	35.6772						31.3889	52.3681						1000.75	5265.95						-0.169014	2.3386						23.5406	54.69
																			8.9686	35.6617						31.3072	52.2252						1847.51	742.652						3.80272	1.0124						23.7407	54.8088
																			8.95271	35.4646						31.2446	52.0068						1150.35	3022.39						5.046	1.14782						23.7563	55.2521
																			8.9507	35.1647						31.152	51.947						1319.26	1460.52						0.380854	0						23.8187	56.1523
																			8.7173	34.5218						31.0671	51.8004						1953.64	238.311						0.486581	0.9847						23.8626	56.6737
																			8.6121	33.8583						31.0293	51.5246						200.507	1669.07						-0.169014	0						24.0207	56.9213
																			8.517	33.6509						31.0107	51.4997						1253.23	1671.53						-0.169014	0						24.1287	56.9724
																			8.28522	33.2476						30.9558	51.3846						1297.78	2266.1						5.55818	1.33573						24.8471	57.5491
																			8.2251	32.8919						30.5656	50.9023						677.319	2342.17						0	0.8478						24.9679	57.9509
																			8.17588	32.5737						30.5447	50.7858						677.841	1424.56						0.4771	3.23779						26.0994	58.958
																			8.1567	32.2087						29.7538	50.7737						2025.73	984.079						0.81	5.25973						26.362	58.9971
																			7.9086	31.9297						29.678	50.4158						2941.74	1039.54						1.01618	0.4451						26.7261	59.2105
																			7.7844	31.8891						29.622	50.2742						1301.5	1960.71						0.4092	0						27.7778	59.7077
																			7.5472	31.7245						29.434	49.0801						118.122	2237.15						1.2799	0.4622						28.1688	60.3826
																			7.43891	31.6991						29.393	48.9822						1057.9	7644.99						1.8257	0.8537						28.205	60.4767
																			7.43488	31.6803						29.3626	48.7288						847.847	5145.32						1.55646	-0.169014						28.3251	61.0454
																			7.2993	31.3834						29.1932	46.2804						2238.43	2804.49						1.2563	8.19874						28.6988	61.2083
																			7.2797	30.4022						29.1909	46.0737						1791.3	2908.63						0	4.2278						29.4216	61.3851
																			7.0214	30.393						29.1845	45.8669						2065.53	764.675						0	0						29.4913	61.4772
																			6.8683	29.7952						29.1616	45.8332						595.525	3507.85						0	1.0444						29.5599	62.5943
																			6.7734	29.0841						29.1573	45.1323							4228.46						1.86476	0.5571						29.76	62.7468
																			6.7568	28.9603						29.1192	45.0712						1376.8	973.356						1.12948	5.2482						29.7746	63.731
																			6.74664	28.5966						29.0772	44.8411						1100.32	1749.65						4.64348	0.2867						30.245	65.2623
																			6.72152	28.5641						28.9604	44.6862						249.663	4476.26						1.7898	0						30.3855	65.8114
																			6.27215	28.2213						28.2718	44.6199						866.651	905.468						3.14882	2.6795						30.5642	65.9044
																			6.16561	27.8005						27.8575	44.6088						2032	3542.81						-0.169014	0						30.6081	66.5038
																			6.1633	26.407						27.7659	44.5626						1062.98	4040.66						0	8.4002						30.7378	67.7068
																			6.1476	25.6909						27.3778	44.4906						245.908	6230.04						2.47962	2.2323						30.8506	68.074
																			6.0748	25.6802						27.376	44.181						2298.41	2113.44						0	3.4449						30.8747	68.6837
																			6.0382	25.6286						27.3282	44.0911						885.485	4121.93						-0.169014	3.866						30.9434	69.334
																			5.90366	25.584						27.3133	43.4783						863.283	2660.66						0	0.9498						31.4284	70.0317
																			5.85363	24.5893						27.0924	43.4037						208.268	4065.73						0.962	1.5379						31.6029	70.4554
																			5.707	24.5626						27.088	43.2621						1044.6	1562.51						1.06926	3.1142						31.6785	71.7013
																			5.665	24.4511						27.027	42.9961						986.416	3591.3						-0.169014	0						32.0037	72.7813
																			5.5596	24.2572						26.9978	42.9196						880.148	3339.52						0	1.8925						32.6975	73.9066
																			5.50233	24.0137						26.9886	42.8767						1954.35	2901.31						1.47174	1.2594						33.1844	74.9432
																			5.4885	23.6967						26.9826	42.8511						1157.79	1155.06						0	1.4098						33.5318	76.5788
																			5.39716	23.6564						26.9161	42.6801						694.594	2832.31						1.1136	6.5631						33.833	76.6719
																			5.2288	23.3603						26.6955	42.3921						1767.36	2690.7						2.6362	10.71						34.3416	76.8927
																			5.21922	23.1418						26.6144	42.1935						2581.62	293.907						0.729399	0.592458						34.398	77.996
																			5.15964	22.9185						26.4901	42.163						1411.16	2376.19						5.19526	6.94745						34.577	78
																			5.1166	22.5						26.4839	42.133						1480.04	3281.82						0.870222	6.2703						35.2766	78.0102
																			5.0459	22.4609						26.2639	41.9622						2397.06	1444.24						1.8323	8.8183						35.9439	78.1373
																			4.9487	22.3048						26.2279	41.1568						1095.45	522.91						3.47227	5.78463						36.0222	80.2484
																			4.947	21.9319						26.1407	41.128						1618.41	3259.79						0	-0.169014						36.1108	80.9171
																			4.55123	21.2097						25.6039	40.8163						236.627	2144.3						1.41306	0.884254						36.1446	81.5217
																			4.5455	20.9777						25.4895	40.7974						1622.31	7757.87						2.333	0.7988						36.2196	82.2102
																			4.4409	20.6517						25.4596	40.7408						1922.93	2615.55						0.98692	6.7691						36.6639	83.5508
																			4.4139	20.6369						25.0449	40.6071						297.533	4939.33						2.0149	1.3256						36.7083	83.8103
																			4.386	20.4465						24.6332	40.5131						553.058	1738.57						0.4129	2.6972						37.262	86.4025
																			4.3526	20.1097						24.4365	40.1316						1168.8	2327.82						3.28595	1.773						37.3447	86.8009
																			4.21768	19.9015						24.424	39.9899						847.66	1687.81						2.06904	0.7763						37.8762	87.3517
																			4.1862	19.5908						24.0878	39.9458						1613.28	1990.66						0.4946	1.59649						38.6291	87.4142
																			4.16587	18.9598						23.8892	39.24						289.801	7728.61						4.3269	2.1459						38.7534	87.9408
																			4.1549	18.9314						23.2081	39.0742						1220.23	6209.07						0.856971	2.4948						38.8693	89.0008
																			3.9973	18.7564						23.1716	38.7955						567.823	6828.01						0.6623	4.4754						40.1875	89.1659
																			3.8598	18.7054						22.6516	38.4794						1872.08	1712.98						0.587966	0.4388						40.3438	91.0031
																			3.79089	18.6009						22.6206	38.4661						2166.03	2892.28						0	6.99607						40.5261	91.7339
																			3.76993	18.3545						22.5436	37.9992						1895.88	1286.23						1.961	4.2589						40.5261	92.0276
																			3.6301	17.8384						22.3264	37.9942						1031.2	1863.04						-0.169014	1.574						41.1574	92.1664
																			3.4934	17.6787						21.9658	37.9431							2306.36						1.65961	4.3791						43.5405	92.656
																			3.486	17.4043						21.8323	37.7893						1711.97	1664.12						2.31784	0.7115						46.7548	92.8901
																			3.46163	17.1535						21.4372	37.4901						2531.77	6421.96						0.9743	1.67247						47.343	93.0434
																			3.4423	17.1371						21.256	37.1358						1399.76	2081.41						0	-0.169014						48.0281	93.131
																			3.43999	16.977						20.3755	36.6373						912.723	1221.64						0	0.7275						48.1154	93.1393
																			3.29577	16.668						20.1754	36.6152						1321.23	1466.46						5.2288	0						48.6111	94.281
																			3.1943	16.53						20.15	36.5897						1796.34	1617.97						2.9895	0						48.9496	95.3676
																			3.15339	16.4516						20.0174	36.265						1334.86	3971.69						4.29048	0.7103						49.0745	95.8309
																			3.0992	16.2486						19.9983	36.1984						612.952	3575.24						2.00352	0.4615						51.2091	96.7479
																			3.07899	16.1895						19.9763	35.5864						2142.69	1660.32						1.0111	2.5298						51.9467	97.3984
																			3.0788	16.1222						19.9703	35.4223						787.444	5284.42						0.819	1.9687						53.0813	98.5641
																			3.0051	15.7215						19.961	35.2346						2058.19	1480.5						0.9612	0.891073						53.1189	100
																			2.98815	15.3642						19.3178	34.9486						661.636	1351.97						0	1.5674						54.0009	100.405
																			2.9449	14.9015						19.2309	34.9133						2286.91	4280.5						4.1699	7.0375						54.0201	100.709
																			2.91382	14.2071						19.0424	34.4828						1742.25	1524.05						0.71069	6.8706						54.2897	101.882
																			2.8626	13.726						18.6599	34.4638						902.54	2354.51						-0.169014	-0.169014						54.4761	103.644
																			2.8149	13.5796						18.4729	34.2824						711.925	3039.5						0.762243	8.08026						54.7901	104.1
																			2.751	13.4248						18.3742	33.9056						645.98	2601.19						0.6625	0.2541						55.1237	104.103
																			2.67322	13.1597						18.171	33.6889						153.179	739.359						0.471967	3.9689						56.5096	104.415
																			2.64728	13.1579						17.793	33.5782						3051.94	3968.17						2.73634	1.99124						56.8182	105.803
																			2.6429	12.6161						17.6991	33.1618						1773.64	4560.48						-0.169014	4.7244						57.3244	106.347
																			2.6022	12.4138						17.439	32.3929						2498.96	3519.94						2.48224	3.2908						57.414	107.727
																			2.58114	12.3671						17.3689	31.8169						835.401	3018.45						5.1166	1.801						57.6985	107.78
																			2.5751	12.2292						17.3597	31.6219						1151.93	2292.15						1.6193	5.0934						58.0201	107.965
																			2.5707	11.7549						17.1352	30.9354						411.7	1696.85						0.8658	0						58.7063	108.674
																			2.5699	11.5866						17.0648	30.9278						1291.39	1576.07						4.10725	0.3722						58.8268	109.001
																			2.5453	11.4051						17.0524	30.6983						1192.86	4386.91						2.18408	9.00237						59.4771	109.382
																			2.457	11.118						17.0496	30.122						1170.25	2088.76						3.1464	1.8367						60.4924	113.026
																			2.455	10.7289						17.0057	30.0177						995.22	2030.72						0	1.8539						61.1182	113.451
																			2.451	10.7015						16.8946	29.9424						1239.23	1060.57						-0.169014	2.5993						61.2601	114.262
																			2.43337	10.6346						16.8279	29.7718						1180.03	4609.25						0.5165	4.6275						61.2998	115.518
																			2.4017	10.4462						16.8249	29.1509						1390.84	1399.23						4.62601	1.2184						62.5467	116.283
																			2.319	10.3479						16.571	28.9754						845.017	5466.96						1.8223	0						63.3779	116.462
																			2.2707	10.3						16.302	28.453						1519.51	2313.48						0	10.574						63.6661	116.665
																			2.145	9.91333						16.2305	28.3967						1475.09	4631.92						0	4.6711						65.9713	116.796
																			2.1331	9.7491						16.1921	27.9875						1897.26	5782.1						0.721696	2.7882						66.1254	116.828
																			2.1216	9.54396						16.0956	27.9122						1247.71	1198.67						0.573935	6.5366						66.3893	117.163
																			2.0792	9.4195						16.0477	27.6293						1274.04	4000.59						0.4711	3.1571						67.0148	118.391
																			2.0251	9.3159						15.6621	27.3571						1737.01	1305.72						1.4579	3.72834						68.4647	118.928
																			1.9868	9.2265						15.6134	27.1188						1670.84	5872.66						-0.169014	5.0997						69.2461	119.091
																			1.9716	8.79676						15.6094	27.1045						1720.07	2620.2						3.00617	0.3713						70.6641	120.912
																			1.8913	8.5597						15.5596	27.014						2360.31	1359.06						4.5402	0						75.8242	121.926
																			1.81913	8.5359						15.3216	26.7074						977.58	7564.91						3.117	5.1931						75.9754	123.256
																			1.7544	8.05358						14.5633	26.4701						1781.09	1875.57						2.02868	0						78.3658	125.068
																			1.7141	7.9332						14.3791	26.265						1495.5	3711.84						0	2.5202						78.7907	125.071
																			1.70351	7.6586						14.2682	25.3916						1512.66	5035.65						3.4223	0						78.8786	125.938
																			1.70221	7.2064						14.1468	25.1411						837.707	6077.06						2.611	0.7514						79.1435	132.453
																			1.7014	7.1977						14.0746	25.1343						2179.83	1460.74						2.8409	4.5704						79.5423	133.858
																			1.69566	7.0868						14.0618	24.906						1615.6	1658.91						2.4631	3.8136						80.7298	134.457
																			1.68153	6.9042						13.9997	24.9023						1328.54	1993.56						1.0428	4.8651						82.7031	137.568
																			1.68	6.7312						13.4058	24.7066						1566.08	1510.57						0.906509	1.9685						83.7995	138.629
																			1.6117	6.54256						13.3028	24.5867						1249.38	5108.43						0.5488	8.175						84.4163	138.659
																			1.4545	6.17291						13.1723	23.7154						779.765	5513.85						-0.169014	3.3812						84.5884	139.391
																			1.4493	6.0991						13.0873	23.3341						1212.98	2682.55						0	0						87.3076	142.158
																			1.3786	5.9289						13.0191	23.3236						924.249	3130.47						0	8.342						87.5494	147.982
																			1.3468	5.9102						12.987	23.2591						988.395	2680.77							2.9974						88.0542	149.112
																			1.3263	5.8858						12.9668	23.0906						1538.14	2813.04						0	2.1107						88.8978	149.515
																			1.278	5.8335						12.6253	22.8667						365.276	2845.31						0.586075	-0.169014						89.315	150.649
																			1.2723	5.7205						12.6252	22.7587						1239.08	2142.47							2.0171						91.7927	153.742
																			1.21663	5.5842						12.3963	22.5086						350.274	2564.4						0.907	0.5299						92.0538	153.789
																			1.2089	5.571						12.2549	22.4888						891.469	5390.29						0.4585	9.75251						92.4639	154.558
																			1.1136	5.5308						12.1334	22.4551						670.694	3028.11						0	2.8763						93.0799	156.067
																			1.1099	5.46097						12.1144	22.1939						1104.76	2858.03						0.6158	2.3587						95.8858	157.946
																			1.019	5.172						12.0563	22.1921						663.133	3727.4						1.9493	1.264						99.3669	158.36
																			0.9676	5.169						12.0272	21.8551						1143.83	2479.76						2.8158	3.9309						101.545	161.277
																			0.8536	5.1502						12.0202	21.6977						974.468	1112.79						0.494716	8.0283						104.875	164.047
																			0.8244	5.0596						11.9275	21.5						991.951	1685.17						1.2453	2.16						106.719	169.543
																			0.8153	4.9507						11.8658	20.6633						1810.54	3444.56						-0.169014	7.4825						107.209	173.097
																			0.782095	4.9413						11.698	20.2653						561.093	2551.75						0.726	7.0255						107.743	173.309
																			0.7686	4.6595						11.6822	20.0644						1255.9	7126.62						1.50615	5.964						107.897	173.69
																			0.7427	4.21652						11.6343	19.0199						1564.57	1758.34						2.6792	1.2815						108.003	181.595
																			0.725372	3.998						11.5804	18.5692						1883.78	2408.59						-0.169014	2.9699						108.358	184.083
																			0.710696	3.9491						11.4565	18.5301						3351.71	3610.59						0.3774	5.9647						113.238	184.655
																			0.6049	3.9066						11.3143	18.5076						651.662	3699.25						1.8607	2.2334						113.996	185.794
																			0.5187	3.9048						11.3111	17.7639						744.954	3328.74						0.4122	0						116.035	186.25
																			0.48858	3.7991						11.208	17.5422						950.793	1732.15						1.7131	2.0683						116.474	196.901
																			0.4778	3.7789						11.0784	17.4527						524.306	3590.45						0.888878	2.3883						116.735	199.735
																			0.475747	3.7116						10.8793	17.3363						2610.76	5156.45						3.95138	9.6325						117.555	201.86
																			0.449	3.67438						10.77	16.9875						729.438	7408.76							0.4111						119.719	206.714
																			0.4129	3.2507						10.4581	16.8459						622.974	6480.63							8.2146						123.4	208.928
																			0	2.9603						9.9909	16.659						547.328	1686.81							10.8225						124.017	209.21
																			0	2.3715						9.894	16.3372						1229.48	6514.05							3.5896						125.094	211.559
																			0	2.07305						9.637	15.7847						447.151	7077.37							1.2392						125.689	215.569
																			0	2.0594						9.607	15.5159						1799.25	2899.36							3.6014						128.448	219.44
																			0	1.99551						9.5828	14.5842						752.087	4955.05													128.55	221.966
																			0	1.8237						9.49689	14.287						1162.15	2015.92													131.431	225.69
																			0	1.7678						9.1954	14.2264						276.366	6087.88														229.324
																			0	1.6988						9.1696	13.7296						2764.45	6242.95														235.153
																			-0.317314	1.49327						9.0834	13.3705						2802.87	3518.49														238.388
																			-0.317314	1.4472						8.94673	12.794						2998.26	4170.64														245.895
																			-0.317314	1.3321						8.9087	12.6482						2575.64	6849.47														252.22
																			-0.317314	0.7849						8.7873	12.131						516.01	2340.48														252.97
																			-0.317314	0.3485						8.76516	11.8613						2992.18	6853.79
																				-0.317314						8.75617	11.8473						2273.99	5847.07
																										8.5894	11.8193						790.889	4634.71
																										8.5859	11.7424						2306.26	5117.25
																										8.3636	10.1983						717.844	5960.19
																										8.0826	8.7535						2661.39	7646.95
																										8.0236	8.3341						2675.27	2911.05
																										7.6423	8.0287						909.917	2541.59
																										7.565	6.77521						273.509	7054.29
																										7.3565	6.74036						2022.57
																										6.5868	3.5524						507.029
																										6.55956							1614.37
																										6.22675							929.187
																										5.9128							1502.92
																										5.707							1355.59
																										5.704							3116.96
																										4.9261							1051.68
																										4.6271							1313.55
																										4.3692							1797.26
																										3.74701							798.659
																										3.61217							2142
																										3.2976							1050.58
																										0.0768536							1350.38
																																	2081.13
																																	1208.54
																																	826.875
																																	2672.38
																																	679.885
																																	2122.68
[truncated: 20 more columns]

## Sheet: Fig. 6
	Fig. 6a								Fig. 6b					Fig. 6c											Fig. 6d											Fig. 6e							Fig. 6g					Fig. 6h
	Thbs1								Bone marrow					Bone marrow											Epcam+			Epcam-GFP+			Epcam-GFP-					EPCAM+	EPCAM-GFP+	EPCAM-GFP-					WT-BM WT	Thbs1-/--BM Thbs1-/-	WT-BM Thbs1-/-			Liver mets
	healthy mouse			MTO bearing mouse					CD11b/CD45					CD45+CD11b+			CD45+CD11b-			CD45-					0.0415214	0.026278	0.0625	0.779165	0.61132	0.920188	0.127627	0.295248	0.236514			0.00036749	0.00289946	0.00212253					0.273573	0.0157337	0.188156			WT-BM WT	Thbs1-/--BM Thbs1-/-
	0.0137922	0.0253829	0.0177013	0.0656073	0.0441942	0.052556			Healthy mouse	MTO bearing mouse				0.0268302	0.0231957	0.0356489	0.00298098	0.00356965	0.00608722	0.00458139	0.00427458	0.00315094														0.00025986	0.0043644	0.00124469					0.144586	0.0432847	0.283221			3	0
									4443	7931																										0.00030057	0.00592077	0.00060114					0.120742	0.0421011	0.205898			2	0
	MTO bearing mouse vs. healthy mouse								4512	7896				CD45+CD11b- vs. CD45+CD11b+				CD45- vs. CD45+CD11b+							EPCAM-GFP+ vs. EPCAM+				EPCAM-GFP- vs. EPCAM-GFP+														0.216134	0.0275845	0.134904			2	2
	Unpaired t test								4996	8168				Unpaired t test				Unpaired t test							Unpaired t test				Unpaired t test														0.171943	0.0379436	0.168404			11	0
	P value	0.0077												P value	0.0031			P value	0.0027						P value	0.0013			P value	0.0057						EPCAM-GFP+ vs. EPCAM+			EPCAM-GFP- vs. EPCAM-GFP+					0.0183255				8	0
	P value summary	**												P value summary	**			P value summary	**						P value summary	**			P value summary	**						Unpaired t test			Unpaired t test									0
	Significantly different (P < 0.05)?	Yes							MTO bearing mouse vs. healthy mouse					Significantly different (P < 0.05)?	Yes			Significantly different (P < 0.05)?	Yes						Significantly different (P < 0.05)?	Yes			Significantly different (P < 0.05)?	Yes						P value	0.0094		P value	0.0347			Thbs1-/--BM Thbs1-/- vs. WT-BM WT					4
	One- or two-tailed P value?	Two-tailed							Unpaired t test					One- or two-tailed P value?	Two-tailed			One- or two-tailed P value?	Two-tailed						One- or two-tailed P value?	Two-tailed			One- or two-tailed P value?	Two-tailed						P value summary	**		P value summary	*			Unpaired t test					0
	t, df	t=4.952, df=4							P value	<0.0001				t, df	t=6.376, df=4			t, df	t=6.596, df=4						t, df	t=8.085, df=4			t, df	t=5.402, df=4						Significantly different (P < 0.05)?	Yes		Significantly different (P < 0.05)?	Yes			P value	0.0002				0
									P value summary	****																										One- or two-tailed P value?	Two-tailed		One- or two-tailed P value?	Two-tailed			P value summary	***				2
									Significantly different (P < 0.05)?	Yes																										t, df	t=4.681, df=4		t, df	t=3.143, df=4			Significantly different (P < 0.05)?	Yes				1
	Cd11b								One- or two-tailed P value?	Two-tailed				Peripheral blood																													One- or two-tailed P value?	Two-tailed				11
	healthy mouse			MTO bearing mouse					t, df	t=17.27, df=4				CD45+CD11b+			CD45+CD11b-																										t, df	t=6.156, df=9				12
	0.0842021	0.239816	0.136787	0.447513	0.329877	0.61132								0.0507658	0.0314674	0.0575117	0.00600342	0.00909948	0.0105253

	MTO bearing mouse vs. healthy mouse								Peripheral blood					CD45+CD11b- vs. CD45+CD11b+
	Unpaired t test								CD11b/CD45					Unpaired t test																													WT-BM Thbs1-/- vs. Thbs1-/--BM Thbs1-/-
	P value	0.0297							Healthy mouse	MTO bearing mouse				P value	0.0086																												Unpaired t test					WT-BM Thbs1-/- vs. Thbs1-/--BM Thbs1-/-
	P value summary	*							565	4623				P value summary	**																												P value	<0.0001				Unpaired t test
	Significantly different (P < 0.05)?	Yes							394	3550				Significantly different (P < 0.05)?	Yes																												P value summary	****				P value	0.0485
	One- or two-tailed P value?	Two-tailed							354	3948				One- or two-tailed P value?	Two-tailed																												Significantly different (P < 0.05)?	Yes				P value summary	*
	t, df	t=3.307, df=4												t, df	t=4.805, df=4																												One- or two-tailed P value?	Two-tailed				Significantly different (P < 0.05)?	Yes
																																											t, df	t=7.185, df=9				One- or two-tailed P value?	Two-tailed
									MTO bearing mouse vs. healthy mouse
									Unpaired t test
									P value	0.0004																																						WT-BM Thbs1-/- vs. WT-BM WT
									P value summary	***																																						Unpaired t test
									Significantly different (P < 0.05)?	Yes																																						P value	0.0707
									One- or two-tailed P value?	Two-tailed																																						P value summary	ns
									t, df	t=11.27, df=4																																						Significantly different (P < 0.05)?	No
																																																One- or two-tailed P value?	Two-tailed
																																																t, df	t=1.884, df=26
																																																Lymph node mets
																																																WT-BM WT	Thbs1-/--BM Thbs1-/-
																																																2	0
																																																3	0
																																																2	0
																																																1	0
																																																4	0
																																																7
																																																0
																																																1
																																																3
																																																3
																																																3
																																																2
																																																0


																																																WT-BM Thbs1-/- vs. Thbs1-/--BM Thbs1-/-
																																																Unpaired t test
																																																P value	<0.0001
																																																P value summary	****
																																																Significantly different (P < 0.05)?	Yes
																																																One- or two-tailed P value?	Two-tailed
																																																WT-BM Thbs1-/- vs. WT-BM WT
																																																Unpaired t test
																																																P value	0.0962
																																																P value summary	ns
																																																Significantly different (P < 0.05)?	No
																																																One- or two-tailed P value?	Two-tailed
																																																t, df	t=1.726, df=26
[truncated: 51 more columns]

## Sheet: Fig. 7
	Fig. 7a							Fig. 7b					Fig. 7f
	MSI-H	MSS						Low	Intermediate	High			weeks	WT IgG control							THBS1KO IgG control							WT aPD-1									THBS1KO aPD-1								WT aVEGFR2 ab
	9250.92	13100.1						40.8602	36.5217	20			0	8.7	10.8	9.1	7.2	8	9.1	9.9	8.6	8.5	11	8	7.8	9	8.5	10	7.8	7.6	8.4	7.7	8.6	11.1	7.5	8.9	9	7.7	8.9	8.4	8.3	7.9	8.8	10	9.4	9.6	9.7	9.5	10.6
	8926.5	13073.1		MSS vs. MSI-H	MSS								1	10.5	14	11	9	12	13.5	13	9.8	10.5	14	10.5	9.3	13.2	12	13	12	9	11	10.5	11.7	15.5	10.2	12	10.2	10.1	9.9	11	11.5	9.5	11.1	13.7	10.8	11.6	13	13.2	12.6
	8412.78	12684.2		Mann Whitney test									2	13.3	17	14	10.5	13.7	17.5	15.5	14	14	17.5	13.5	11.7	15.8	14.7	15.5	14.5	10.5	14	12.8	12.5	18.7	11.8	15.5	11.8	13	12.5	13.4	13.5	10.7	14.5	15.4	14	14.7	16	17	14.5
	8380.13	12632.8		P value	0.0377								3	14.5	19	15.5	11.5	14.6	18.4	16.5	14.5	14.9	18	14	12.5	17	16	15.8	15.6	11.5	15.3	14.2	12.8	19.6	12.2	16	12.3	13.5	13.4	14.5	13.5	11	14.5	15.3	14.6	16	17	17.4	15.5
	7692.5	12621		Exact or approximate P value?	Exact
	7225.5	12601.5		P value summary	*
	6969.28	11839.4		Significantly different (P < 0.05)?	Yes
	6395.1	11810.4		One- or two-tailed P value?	Two-tailed
	6130.6	11798.4		Sum of ranks in column A,B	20168 , 132460								Two-way ANOVA
	6121.83	11402.7		Mann-Whitney U	16682								Source of Variation	% of total variation	P value	P value summary	Significant?	Geisser-Greenhouse's epsilon
	5713.57	11338.9											Time x Column Factor	1.027	0.0298	*	Yes
	5501.79	11250.4											Time	65.73	<0.0001	****	Yes	0.5565
	5180.7	11247.3											Column Factor	4.52	0.2089	ns	No
	5116.09	11029.1											Subject	23.97	<0.0001	****	Yes
	5057.33	10896.2
	4837.67	10893.4											ANOVA table	SS	DF	MS	F (DFn, DFd)	P value
	4808.3	10881.4											Time x Column Factor	14.96	15	0.9977	F (15, 120) = 1.896	P=0.0298
	4799.48	10792.5											Time	957.8	3	319.3	F (1.669, 66.78) = 606.8	P<0.0001
	4740.74	10659											Column Factor	65.86	5	13.17	F (5, 40) = 1.508	P=0.2089
	4727.39	10654											Subject	349.3	40	8.733	F (40, 120) = 16.60	P<0.0001
	4652.98	10588.2											Residual	63.13	120	0.5261
	4542.35	10518.1
	4501.59	10502
	4485.67	10351.6
	4466.78	10304.6
	4307.64	10249.2
	4157.4	10197
	4150.06	10156.7
	4046.6	10116.1
	4009.82	10114.8
	3994.38	10104.8
	3920.7	10089.3
	3839.34	10012.8
	3794.49	10008.1
	3782.53	9689.32
	3778.08	9477.52
	3737.96	9447.77
	3532.38	9399.35
	3511.21	9366.43
	3418.4	9334.2
	3242.18	9331.85
	3171.83	9263.63
	3094.76	9094.53
	3053.48	8905.49
	3023.25	8857.72
	2819.03	8794.28
	2796.89	8780.29
	2759.63	8764.17
	2600.15	8754.62
	2580.29	8703.16
	2579.95	8692.76
	2543.25	8663.06
	2384.86	8656.91
	2306.46	8563.72
	2253.64	8517.04
	2162.97	8496.47
	2051.22	8383.18
	1962.69	8371.46
	1901.11	8288.45
	1890.96	8143.48
	1878.32	8128.8
	1843.15	8114.67
	1803.61	8100.42
	1801.02	7949.07
	1728.35	7925.21
	1694.7	7917.47
	1603.44	7746.95
	1595.6	7713.54
	1554	7671.57
	1464.73	7669.15
	1458.78	7656.39
	1420.15	7545.95
	1378.57	7469.96
	1376.07	7411.5
	1194.71	7368.46
	1079.06	7276
	1068.21	7253.94
	1039.81	7238.13
	1000.87	7207.19
	944.343	7180.39
	937.027	7165.85
	608.817	7159.71
	583.582	7130.51
		7053.84
		7023.45
		7015.11
		6995.71
		6973.82
		6949.72
		6938.29
		6900.45
		6894.79
		6872.67
		6825.58
		6740.59
		6724.66
		6714.57
		6699.19
		6671.77
		6648.56
		6583.81
		6542.72
		6519.93
		6496.92
		6466.56
		6463.51
		6460.05
		6453.03
		6395.3
		6366.27
		6365.6
		6353.32
		6283.89
		6281.13
		6248.42
		6236.07
		6129.29
		6021.33
		5982.7
		5966.52
		5952.12
		5915.62
		5865.86
		5855.94
		5764.76
		5737.83
		5688.59
		5685.26
		5666.52
		5640.3
		5560.86
		5540.77
		5521.1
		5519.83
		5512.35
		5505.46
		5438.19
		5420.93
		5417.65
		5404.3
		5398.04
		5389.4
		5375.78
		5342.31
		5140.57
		5139.84
		5131.48
		5106.45
		5103.2
		5059.85
		5046.33
		5000
		4944.97
		4914.26
		4892.83
		4886.65
		4843.05
		4837.85
		4817.59
		4784
		4732.74
		4700.94
		4683.21
		4657.54
		4653.48
		4649.82
		4642.15
		4636.07
		4604.45
		4592.41
		4578.3
		4567.51
		4529.9
		4522.37
		4510.18
		4466.24
		4435.95
		4419.36
		4384.98
		4384
		4349.63
		4277.95
		4239.54
		4194.3
		4177.5
		4169.84
		4139.41
		4136.41
		4123.09
		4118.73
		4106.01
		4074.76
		4073.86
		4066.98
		4038.49
		4035.54
		4035.21
		4034.37
		4005.59
		3982.07
		3980.85
		3979.69
		3979.62
		3968.47
		3959.04
		3954.52
		3947.93
		3915.66
		3906.46
		3862.06
		3861.54
		3860.78
		3843.44
		3823.29
		3791.77
		3776.57
		3772.66
		3770.61
		3766.89
		3753.98
		3747.72
		3747.4
		3739.86
		3722.86
		3712.21
		3680.13
		3669.8
		3627.17
		3621.54
		3613.17
		3607.5
		3597.06
		3582.18
		3560.42
		3528.79
		3522.53
		3508.62
		3507.78
		3478.22
		3457.14
		3442.49
		3440.34
		3431.67
		3386.37
		3383.64
		3374.46
		3367.18
		3366.75
		3363.92
		3350.37
		3303.27
		3267.62
		3263.52
		3248.25
		3243.28
		3230.76
		3228.32
		3222.24
		3213.37
		3206.18
		3204.18
		3187.43
		3175.31
		3148.69
		3139.95
		3130.28
		3100.55
		3071.14
		3070.76
		3047.43
		3037.64
		3012.83
		3012.66
		2997.61
		2994.81
		2983.96
		2973.53
		2958.99
		2927.14
		2923.67
		2916.67
		2914.89
		2907.44
		2884.73
		2857.79
		2851.47
		2815.25
		2808.03
		2806.88
		2798.95
		2798.46
		2787.15
		2786.39
		2754.89
		2747.68
		2745.67
		2740.91
		2733.99
		2733.53
		2724.35
		2714.41
		2703.01
		2689.47
		2688.8
		2683.86
		2680.9
		2677.06
		2669.01
		2658.94
		2653.14
		2637.77
		2636.53
		2602.32
		2585.47
		2568.98
		2562.59
		2557.87
		2547.56
		2546.78
		2539.89
		2539.72
		2511.22
		2511.07
		2503.6
		2494.82
		2493.9
		2493.61
		2480.98
		2480.04
		2469.24
		2453.79
		2451.56
		2449.39
		2432.57
		2419.03
		2397.57
		2395.86
		2386.83
		2369.73
		2364.78
		2357.06
		2351.28
		2348.17
		2304.93
		2299.03
		2295.9
		2268.84
		2259.62
		2248.11
		2240.41
		2237.05
		2215.2
		2197.76
		2191.58
		2188.65
		2176.83
		2166.31
		2162.03
		2160.2
		2150.67
		2135.26
		2112.26
		2107.27
		2101.6
		2100.96
		2094.23
		2071.83
		2062.86
		2050.18
		2042.55
		2031.07
		1975.69
		1969.59
		1963.33
		1956.82
		1946.68
		1938.36
		1934.63
		1920.69
		1911.35
		1891.64
		1870.59
		1846.01
		1834.65
		1809.06
		1788.01
		1780.64
		1769.72
		1769.72
		1763.08
		1755.05
		1753.97
		1752.84
		1744.93
		1744.88
		1740.63
		1725.39
		1720.02
		1714.43
		1670.17
		1660.24
		1639.26
		1572.68
		1526.4
		1516.8
		1510.1
		1508.45
		1501.22
		1500.45
		1493.07
		1487.62
		1466.28
		1440.34
		1421.18
		1418.5
		1414.17
		1404.7
		1398.23
		1387.44
		1380.47
		1374.08
		1369.09
		1357.58
		1330.07
		1320.3
		1295.45
		1268.47
		1257.48
		1254.31
		1251.02
		1245.38
		1233.93
		1209.54
		1193.47
		1182.98
		1182.22
		1145.72
		1141.42
		1131.62
		1109.32
		1012.62
		994.444
		961.82
		956.38
		931.738
		885.44
		860.108
		856.636
		854.096
		853.173
		834.777
		801.771
		799.78
		793.946
		786.849
		784.197
		781.639
		778.909
		777.145
		762.629
		713.247
		665.701
		597.104
		575.745
		521.526
		486.985
		387.346
		376.123
		128.091
[truncated: 74 more columns]

## Sheet: Fig. S1
	Fig. S1b														Fig. S1c														Fig. S1d												Fig. S1e
	VIM							FN1							CD14							CD33							THBS1	VIM					THBS1	FN1					THBS1	CD14					THBS1	CD33
	THBS1 low	THBS1 high						THBS1 low	THBS1 high						THBS1 low	THBS1 high						THBS1 low	THBS1 high						3979.69	6460.52	Pearson r				3979.69	33954.1	Pearson r				3979.69	460.348					3979.69	29.4971
	1419.15	8467.48		THBS1 high vs THBS1 low				3460.37	46755.9		THBS1 high vs THBS1 low				169.309	826.397		THBS1 high vs THBS1 low				9.5117	16.6046		THBS1 high vs THBS1 low				2364.78	1779.85	r	0.5745			2364.78	624.093	r	0.6387			2364.78	327.528	Pearson r				2364.78	4.3541	Pearson r
	1421.64	6580.4		Mann Whitney test				2495.11	15042.2		Mann Whitney test				198.443	825.604		Mann Whitney test				2.795	18.5838		Mann Whitney test				3243.28	1442.52	95% confidence interval	0.5152 to 0.6284			3243.28	1195.39	95% confidence interval	0.5884 to 0.6841			3243.28	119.174	r	0.5269			3243.28	3.6556	r
	1303.19	7680.02		P value	<0.0001			653.815	15582.7		P value	<0.0001			225.628	697.095		P value	<0.0001			4.76346	28.4529		P value	<0.0001			2094.23	2492.47	R squared	0.3301			2094.23	3507.75	R squared	0.4079			2094.23	306.368	95% confidence interval	0.4661 to 0.5827			2094.23	9.4664	95% confidence interval
		2409.83		P value summary	****			1219.52	33108.7		P value summary	****			16.3323	316.19		Exact or approximate P value?	Approximate			5.74692	10.0676		Exact or approximate P value?	Approximate			2637.77	2844.03					2637.77	31279.8					2637.77	270.059	R squared	0.2776			2637.77	2.9677	R squared
	1568.34	9122.03		One- or two-tailed P value?	Two-tailed			1688.83	18712.5		One- or two-tailed P value?	Two-tailed			325.043	1263.35		P value summary	****			4.5179	35.6853		P value summary	****			8380.13	14188.1	P value				8380.13	69435.7	P value				8380.13	2037.61					8380.13	58.405
	1236.69	16126.2		Sum of ranks in column A,B	54435 , 107730			3619.74	27532.5		Sum of ranks in column A,B	45464 , 92611			282.366	2967.48		Significantly different (P < 0.05)?	Yes			15.738	37.2401		Significantly different (P < 0.05)?	Yes			4642.15	7270.1	P (two-tailed)	<0.0001			4642.15	8398.41	P (two-tailed)	<0.0001			4642.15	545.527	P value				4642.15	20.6759	P value
	2960.87	14341.3		Mann-Whitney U	13107			1952.47	21591.3		Mann-Whitney U	11794			433.433	1881.73		One- or two-tailed P value?	Two-tailed			4.0847	52.9222		One- or two-tailed P value?	Two-tailed			4510.18	3382.29					4510.18	5202.15					4510.18	275.279	P (two-tailed)	<0.0001			4510.18	3.4324	P (two-tailed)
	919.421	4728.21						1324.73	9837.08						108.429	322.731		Sum of ranks in column A,B	61818 , 94702			4.91576	18.6191		Sum of ranks in column A,B	65446 , 97289			7253.94	12215.2					7253.94	30046.7					7253.94	1811.46					7253.94	50.1686
	1792.42	8348.3						185.507	21211.9						408.429	2690.31		Mann-Whitney U	21632			29.4686	61.6064		Mann-Whitney U	22960			7211.43	10147.7					7211.43	29161.2					7211.43	1166.39					7211.43	38.0903
	2437.68	7468.09						1710.27	10207.9						709.662	976.184						5.2858	24.3861						5501.79	13029.1					5501.79	19835.2					5501.79	1650.77					5501.79	88.5666
	2579.45	3722.24						973.026	4027.12						328.378	567.665						3.9235	10.6239						10588.2	17441.4					10588.2	36622.1					10588.2	2199.35					10588.2	106.529
	2156.66	7252.51						1456.31	34053						320.745	1333.16						17.4278	32.1433						2759.63	12508					2759.63	9690.39					2759.63	3523.16					2759.63	82.3988
	3441.72	6743.48						850.313	7019.59						963.522	848.865						13.5525	12.5525						6825.58	9199.48					6825.58	69650.6					6825.58	2127.9					6825.58	50.7497
	3488.55	4642.42						53.1961	5738.71						908.452	688.965						5.577	28.5878						1878.32	2581.86					1878.32	6283.19					1878.32	258.296					1878.32	10.5088
	889.318	14495						1183.28	17827						498.07	1358.45						25.0406	32.9606						9447.77	17250.1					9447.77	28194.4					9447.77	600.386					9447.77	21.6273
	2670.22	4283.43						1144.9	6569.86						525.402	365.269						13.8731	10.978						3959.04	5213.09					3959.04	6772.32					3959.04	447.655					3959.04	15.7595
	2488.06	6781.59						1479.19	9455.23						977.103	678.909						17.8879	7.14855						6724.66	8235.64					6724.66	22395.2					6724.66	691.151					6724.66	20.6186
	4377.02	2617.79						1430.49	2914.62						163.03	242.292						1.0978	15.0198						2796.89	3475.84					2796.89	8011.47					2796.89	453.726					2796.89	11.466
	2451.49	7804.27						1882.15	4774.57						504.087	1669.38						13.624	77.5197						2994.81	5824.86					2994.81	12897.4					2994.81	392.641					2994.81	9.9567
	3489.1	6234.19						3253.83	10428						159.893	576.456						6.9953	16.9581							16227.9					12684.2	21068.5					12684.2	2419.61					12684.2	71.9206
	1984.01	11119.5						3639.08	15875.3						717.563	1924.33						25.4674	41.3836						1962.69	2550.35					1962.69	2478.22					1962.69	568.542					1962.69	12.6655
	4166.8	3039.76						1121.57	3513.14						335.751	757.945						8.5324	9.83828						1268.47	2884.87					1268.47	5277.13					1268.47	295.466					1268.47	11.7168
	2085.11	3354.38						438.125	4121.9						870.885	491.511						36.7068	3.0475						5505.46	5357.7					5505.46	16710.1					5505.46	546.9					5505.46	18.23
	3019.46	9956.94						474.314	28856.7						240.584	783.547						1.9216	55.8656						8288.45	5570.49					8288.45	6713.28					8288.45	877.812					8288.45	20.3069
	1050.09	10667.4						2312.86	10201.9						233.555	2750.62						4.8041	15.7595						3979.62	10552.9					3979.62	16127.3					3979.62	1509.96					3979.62	41.6667
	3333.89	5213.09						10832.1	6772.32						140.746	447.655						1.4075	6.1431						3938.18	3354.38					3938.18	4121.9					3938.18	491.511					3938.18	3.0475
	1097.11	3539.42						746.025	2530.97						357.728	426.743						8.01499	41.6667						4657.54	5689.07					4657.54	23708.4					4657.54	717.822					4657.54	10.4567
	1960.56	10552.9						5033.41	16127.3						189.971	1509.96						50.6387	29.4971						10654	16815					10654	65913.8					10654	1701.77					10654	22.7837
	3021.44	6460.52						1265.38	33954.1						383.392	460.348						4.4843	30.2656						8692.76	3586.02					8692.76	11725.5					8692.76	335.451					8692.76	13.9771
	1768.85	3713.61						9535.37	4700.43						524.856	617.665						8.9087	9.7296						6699.19	9372.34					6699.19	8747.51					6699.19	1158.89					6699.19	33.8037
	2415.53	5961.17						5708.45	30806.2						587.773	387.858						10.8218	58.3223						7368.46	2828.92					7368.46	2925.96					7368.46	369.141					7368.46	9.704
	2522.87	8005.69						2952.02	12657.8						1351.36	1504.96						4.3668	23.0263												19526.8	73711.2					19526.8	2753.22					19526.8	110.145
	2447.16	13119.9						1844.87	22800.7						360.5	687.5						42.4093	50.9803						7669.15	3034.73					7669.15	3388.33					7669.15	283.896					7669.15	7.4594
	6775.2	2705.02						1505.31	2753.12						200.818	979.55						15.3147	12.3015						2051.22	7178					2051.22	12567.2					2051.22	1526.93					2051.22	14.6335
	2206.21	2230.77						2820.75	12672						436.043	1172.18						3.6292	9.4787												16362.9	130088					16362.9	3810.97					16362.9	90.3877
	2392.04	7300.92						6985.34	11589.7						297.447	605.281						4.48187	4.8785						2543.25	12026.3					2543.25	14536.3					2543.25	2916.46					2543.25	110.727
	2464.97	2938.71						1953.41	2679.33						229.82	265.528						2.7747	37.4879												20802	200731					20802	5968.91					20802	96.1263
	1700.89	5534						2454.85	4679.06						280.851	1481.35						4.1131	74.7457						7130.51	13467.4					7130.51	35997.8					7130.51	1659.17					7130.51	61.2875
	2528.53	8971.66						6828.9	15329						299.154	962.001						3.7825	14.7084							13137.8					20776	31509.8					20776	1441.04					20776	54.3438
	4513.48	8642.5						3565.47	32039						447.205	846.708						20.181	27.2153												14688.2	201166					14688.2	5896.86					14688.2	151.521
	3151.66	6234.89						7421.57	12115.1						1556.09	757.599						0.9556	30.4338						3776.57	4728.21					3776.57	9837.08					3776.57	322.731					3776.57	18.6191
	1587.2	5800.34						4440.69	12581.5						1455.96	901.319						20.0237	23.4578						6453.03	7876.34					6453.03	23273.5					6453.03	511.296					6453.03	21.4031
	6965.22	11405.9						5716.81	38902.4						1180.19	2074.04						20.9655	29.2142						2733.53	12188.6					2733.53	53563.4					2733.53	1124.71					2733.53	49.4818
	5972.41	11077.1						7482.38	49929						659.41	1500.56						35.4874	44.9981												17925.3	116981					17925.3	3245.83					17925.3	79.2868
	6538.35	10498.5						4754.03	2763.4						554.979	558.789						17.0425	28.4398						3023.25	6159.38					3023.25	3924.31					3023.25	1884.71					3023.25	26.8755
	3368.13	3656.62						7889.68	19485.9						823.438	467.847						6.7427	19.32						2643.28	4903.39					2643.28	4743.29					2643.28	837.023					2643.28	32.2117
	4134.34	5168.29						176.203	4855.04						139.863	506.229						37.1669	13.59						8517.04	8757.56					8517.04	86689.3					8517.04	2892.83					8517.04	69.1332
	4784.65	2860.46						13813	8641.34						233.515	1663.45						7.19359	32.7042						665.701	2437.68					665.701	185.507					665.701	709.662					665.701	29.4686
	1268.26	4339.68						5277.13	7144.82						86.7393	436.323						11.7598	5.08499						3037.64	6559.82					3037.64	10754					3037.64	1475.67					3037.64	28.3178
	2827.94	3189.45						2636.36	58904						181.823	825.5						1.8165	18.5						6365.6	6819.54					6365.6	20647.1					6365.6	876.321					6365.6	18.7813
	1122.62	9814.77						6596.26	12599						295.466	1407.04						3.8157	26.3954						2511.22	6160.11					2511.22	39760.4					2511.22	788.365					2511.22	21.9881
	1417.66	13861.6						1608.25	20696.7						515.657	809.566						11.7168	28.227						6021.33	5812.57					6021.33	8093.65					6021.33	715.345					6021.33	24.5712
	2884.87	7674.99						5204.94	15945.2						400.354	733.238						11.6162	28.9392						1744.93	4858.45					1744.93	5386.96					1744.93	614.01					1744.93	28.9855
	2411.11	6025.89						3937.45	21240.3						280.229	1872.36						17.4067	21.3621						1595.6	3988.46					1595.6	3642.31					1595.6	1223.63					1595.6	32.967
	3485.69	12386						5266.08	3488.87						251.403	250.176						6.5359	36.5349						3522.53	4430.33					3522.53	6132.34					3522.53	552.293					3522.53	11.6653
	2610.29	5855.99						1571.48	7772.84						384	1388.67						3.5915	18.036						2914.89	6171.37					2914.89	4544.49					2914.89	1106.87					2914.89	53.1915
	2833.67	5810.18						16210.8	4965.52						1075.12	1742.05						0.7273	62.6583						8371.46	8094.1					8371.46	28460					8371.46	865.606					8371.46	14.757
	2349.45	9145.97						760.534	3201.87						433.322	173.528						21.4894	6.5306						6969.28	4609.82					6969.28	9288					6969.28	1003.39					6969.28	37.8346
	4509.59	1641.52						2817.4	24201.4						1301.45	2721.73						13.0271	85.6861						3094.76	12237.1					3094.76	30595.4					3094.76	2341.23					3094.76	59.2255
	2268.95	13783.3						1431.46	3251.82						391.369	575.274						14.5218	12.7737						1763.08	3381.03					1763.08	17263.6					1763.08	644.86					1763.08	7.9439
	6656.27	5942.52						1876.45	33948.7						625.741	1313.55						9.3997	44.7563						1440.34	2630.37					1440.34	2685.41					1440.34	433.906					1440.34	5.1502
	2863.06	7988.91						4607.37	16708.1						55.7073	109.042						20.3351	94.446						781.639	889.318					781.639	53.1961					781.639	498.07					781.639	5.577
	3421.65	6109.61						9576.03	29907.5						547.875	2250.79						52.3517	43.2929						1464.73	6706.22					1464.73	13741.7					1464.73	1139					1464.73	35.2697
	11083.1	8467.86						7172.67	5202.15						887.489	275.279						0	3.4324						10104.8	8530.53					10104.8	20272.1					10104.8	1170.46					10104.8	37.5855
	1275.81	3382.29						2685.41	9796.03						710.856	2053.58						25.3667	35.4324						597.104	919.421					597.104	1952.47					597.104	108.429					597.104	4.0847
	2954.04	7334.9						9009.22	2998.22						826.126	217.288						39.8856	2.9603						1458.78	4305.49					1458.78	9009.22					1458.78	670.251					1458.78	7.1685
	4197.55	3357.61						13741.7	10803.1						433.906	922.169						23.4753	14.0269						7276	5348.88					7276	52370.6					7276	569.74					7276	11.2293
	5096.92	6044.04						12040.5	4976.41						670.251	579.37						18.1257	15.9163						4808.3	8042.48					4808.3	16766.9					4808.3	1077.27					4808.3	9.9179
	4029.02	4209.22						5503.26	6017.15						1139	672.451						5.1502	11.9527						7917.47	12706.1					7917.47	38764.1					7917.47	2419.78					7917.47	55.1405
	2630.37	5038.51						4760.78	15308.8						588.286	1022.59						7.1685	42.261						8114.67	16305.3					8114.67	40399.5					8114.67	1654.44					8114.67	59.012
	4305.49	7315.25						314.355	5107.13						633.521	1723.14						35.2697	35.4372						2547.56	3840.76					2547.56	2081.43					2547.56	335.907					2547.56	7.722
	6706.22	5108.4						2793.57	14443.5						1190.1	1240.09						14.5057	39.9625						12051.1	15088.9					12051.1	42211.5					12051.1	3655.75					12051.1	149.941
	4015.69	10221.7						1975.39	8398.41						365.813	545.527						15.6318	20.6759						3070.76	5463.33					3070.76	7526.86					3070.76	511.364					3070.76	8.781
	4369.66	7270.1						2433.08	25691.6						246.828	451.678						24.4934	9.7048						3511.21	5001.26					3511.21	20581.9					3511.21	485.867					3511.21	19.0058
	3245.92	6627.33						4688.09	65746.7						456.776	1250.62						0.5095	19.7021						1920.69	3914.18					1920.69	6930.65					1920.69	290.421					1920.69	7.6628
	1162.63	7368.34						1073.36	23708.4						525.365	2309.21						2.4656	78.0102						5000	5827.97					5000	16372					5000	539.457					5000	14.6138
	1676.41	14224.8						3642.31	7719.5						1088.17	717.822						6.36512	10.4567						3794.49	7252.51					3794.49	34053					3794.49	1333.16					3794.49	32.1433
	2920.95	5689.07						4640.37	26493.8						879.247	1013.61						21.3908	39.1435						2806.88	7757.1					2806.88	79361					2806.88	1194.68					2806.88	39.6143
	2533.55	5137.01						9522.01	25543.1						1327.75	2789.84						39.4821	45.6613						4501.59	8467.86					4501.59	29907.5					4501.59	2250.79					4501.59	43.2929
	4652.23	13897.4						2478.53	7734.39						1282.2	756.416						15.5546	24.8212						2432.57	2830.33					2432.57	2111.59					2432.57	689.669					2432.57	15.3785
	4466.32	6596.69						5830.67	1194.46						1223.63	1192.35						13.4989	11.4904												66192.7	133971					66192.7	5658.46					66192.7	188.475
	5658.52	5171.01						11831.1	15173.5						1165.24	361.841						25.979	5.54986						5180.7	3827.88					5180.7	4100.57					5180.7	800.082					5180.7	23.3034
	2739.78	2138.68						1573.45	46529.2						451.259	558.219						32.967	10.2113						3228.32	4971.61					3228.32	12887.5					3228.32	568.63					3228.32	21.3737
	3988.46	6143.24						1354.31	16766.9						722.111	2778.32						33.1119	42.3947						1769.72	1133.05					1769.72	4226.46					1769.72	100.509					1769.72	20.3562
	4824.59	13072.8						8753.64	50520.7						1402.97	1077.27						7.5126	9.9179						8143.48	3859.36					8143.48	39646.6					8143.48	359.762					8143.48	9.9441
	4331.78	8042.48						5655.63	14568.7						425.442	320.34						37.5456	9.995						860.108	1050.09					860.108	438.125					860.108	240.584					860.108	1.9216
	3379.38	5096.45						12268.9	3274.64						1055.03	2780.41						31.3651	98.2387						5982.7	3458.76					5982.7	2669.76					5982.7	410.518					5982.7	13.0028
	5211.84	9944.98						5635.93	4547.19						410.473	570.447						2.8269	23.3011						1140.9	4513.48					1140.9	6985.34					1140.9	280.851					1140.9	3.7825
	3697.53	3983.57						5386.96	4372.1						1845.01	655.885						13.3046	12.7253						4732.74	5171.01					4732.74	7734.39					4732.74	1192.35					4732.74	11.4904
	3216.78	5612.49						2156.55	14218.9						486.985	567.465						10.1351	16.4398												14948.2	17790					14948.2	933.384					14948.2	44.6619
	1902.87	3961.86						3770.92	17334.6						232.872	1249.66						33.0933	29.3713						1330.07	2610.29					1330.07	1608.25					1330.07	280.229					1330.07	6.5359
	7536.83	6912.68						17263.6	15154.2						614.01	1467.07						41.6377	53.1585						3171.83	11801.2					3171.83	25630.9					3171.83	1863.15					3171.83	43.8111
	6640.31	10991.3						4226.46	13056.4						386.549	643.211						7.0036	20.1546						2740.91	6980.44					2740.91	22012					2740.91	606.378					2740.91	8.9686
	5209.76	7420.37						11133.3	16372						1896.55	1351.68						4.1584	55.0336						3968.47	3539.42					3968.47	2530.97					3968.47	426.743					3968.47	6.1431
	2738.73	7446.94						4204.51	10669						324.231	539.457						28.9855	14.6138						6748.19	8859.78					6748.19	9241.36					6748.19	1296.93					6748.19	13.2969
	4858.45	5827.97						1761.87	7651.82						644.86	953.346						4.6674	26.133						9399.35	11147.7					9399.35	30152.7					9399.35	660.342					9399.35	16.1962
	5262.9	8344.09						11943.9	24450.9						100.509	1942.3						27.6397	27.2037						1387.44	3421.65					1387.44	760.534					1387.44	625.741					1387.44	20.3351
	5994.56	6103.27						6619.77	14581.2						712.666	833.989						7.85467	23.5911						1554	5658.52					1554	23109.6					1554	1327.75					1554	13.4989
	3328.19	10138.4						10235.5	23060.1						366.998	966.118						7.9439	24.8399						1500.45	1162.63					1500.45	314.355					1500.45	365.813					1500.45	0.5095
	3381.03	5829.36						2936.08	13111.5						590.615	445.312						20.3562	6.8359							14398.3					15885.4	57810.4					15885.4	1463.73					15885.4	38.1841
	1133.05	5119.14						1880.51	10512.9						419.33	2175.79						25.1442	80.0166						10156.7	7459.69					10156.7	47250.8					10156.7	896.609					10156.7	39.4917
	3730.11	9807.54						5901.71	50454.2						841.986	1246.49						12.3267	35.3587						6714.57						6714.57	49132.9					6714.57	1418.31					6714.57	29.0354
	3359.13	17819.3						6283.19	4100.57						308.374	748.534						15.4633	15.5436						1744.88	2738.73					1744.88	5635.93					1744.88	232.872					1744.88	4.1584
	3239.95	5087.94						7573.46	9629.5						251.316	536.935						6.29	19.4175												27230.5	199906					27230.5	1845.08					27230.5	50.2551
	4328.53	7279.82						7910.63	11403.8						1457.99	800.082						24.2664	23.3034						4139.41	5168.29					4139.41	19485.9					4139.41	467.847					4139.41	19.32
	9866.25	3827.88						8746.63	22240.1						429.393	461.085						10.3824	14.0233						1109.32	1700.89					1109.32	2820.75					1109.32	297.447					1109.32	2.7747
	3201.68	4170.24						4146.18	23598.1						542.428	1300.66						5.2632	18.323						2677.06	3256.12					2677.06	8753.4					2677.06	593.845					2677.06	15.85
	2592.54	7843.44						6930.65	23022.2						258.296	1131.8						26.9382	40.0922						1846.01	3756.32					1846.01	1880.51					1846.01	429.393					1846.01	8.9457
	4157.9	9586.29						1318.66	915.02						780.924	841.8						8.9457	71.0532						9094.53	6166.36					9094.53	13362.9					9094.53	643.469					9094.53	27.1678
	3756.32	9636.79						3126.56	5734.8						1669.74	318.996						10.8501	15.7706						885.44	3333.89					885.44	90915.7					885.44	233.555					885.44	4.8041
	5307.88	9779.23						6383.87	19835.2						1492.77	270.751						10.5088	4.6113						1752.84	5262.9					1752.84	25151.2					1752.84	386.549					1752.84	4.6674
	2581.86	2893.28						1255.63	16710.1						290.421	1055.26						59.3507	24.2588						8857.72	14809.3					8857.72	37022.1					8857.72	2409.28					8857.72	69.3381
	7273.38	10008.3						2478.22	5800.54						862.844	162.441						33.6662	4.0386						8496.47	8127.86					8496.47	66607.8					8496.47	1769.59					8496.47	67.79
	4526.12	2829.71						14884.2	6566.41						1333.13	1650.77						44.7053	88.5666						10197	11001.6					10197	41220.7					10197	1265.65					10197	42.6518
	6000.25	13029.1						5872.78	46248.9						226.791	546.9						29.9346	18.23						11247.3	6263.82					11247.3	6373.63					11247.3	827.557					11247.3	39.3068
	5572.53	5357.7						17459.3	7447.18						990.864	369.719						7.6628	8.94113						4005.59	13119.9					4005.59	22800.7					4005.59	687.5					4005.59	23.0263
	3914.18	1509.24						1857.38	19363.6						568.542	1717						0.0707087	33.7001						6583.81	7898.17					6583.81	7160.91					6583.81	1204.09					6583.81	28.1345
	8780.04	7495.16						2697.74	3954.12						913.477	513.564						27.7815	21.9371						3242.18	9987.42					3242.18	17904.3					3242.18	1765.65					3242.18	24.5377
	3837.79	7064.28						2190.66	1564.91						622.922	696.576						7.3884	12.4367						1526.4	4466.32					1526.4	4688.09					1526.4	879.247					1526.4	15.5546
	3165.87	5810.8						12567.2	4135.11						244.474	2036.7						21.6022	27.4536						3860.78	4283.43					3860.78	6569.86					3860.78	365.269					3860.78	10.978
	3809.37	11831.2						13384.3	12108.8						1496.14	1269.54						12.6655	26.6838						4727.39	6596.69					4727.39	25543.1					4727.39	756.416					4727.39	24.8212
	2550.35	7810.1						3507.75	15625.9						871.033	1033.85						32.1647	33.968						2150.67	5132.12					2150.67	21772					2150.67	434.589					2150.67	19.8461
	6065.04	4475.52						16629.9	46733.9						506.483	1330.78						15.3503	16.7514						10304.6	1922.29					10304.6	6131.88					10304.6	221.581					10304.6	4.8845
	9942.91	5078.9						4857.99	58550.8						1526.93	943.474						3.9788	37.0111						4466.78	7988.91					4466.78	33948.7					4466.78	1313.55					4466.78	44.7563
	3040.23	6811.33						2848.86	19912.5						521.238	1942.76						52.4308	25.0358						944.343	3021.44					944.343	10832.1					944.343	2216.7					944.343	50.6387
	6640.99	11735.9						721.149	16260.7						777.377	1300.19						16.5827	42.22						9263.63	4853.69					9263.63	7993.73					9263.63	541.462					9263.63	13.959
	4624.78	9630.89						4013.12	3861.88						306.368	873.019						19.7505	19.5055						5131.48						5131.48	193438					5131.48	1246.49					5131.48	35.3587
	2992.14	12784.1						21772	19744.1						624.14	1171.19						14.6335	50.9822						5865.86	8709.99					5865.86	16260.7					5865.86	520.375					5865.86	15.6922
	7178	6909.96						4023.94	20670.1						485.298	520.375						30.2632	15.6922						3532.38	7552.62					3532.38	12815.1					3532.38	478.207					3532.38	11.8306
	5902.2	8709.99						1488.54	2669.76						1273.81	787.073						33.7197	20.1509						994.444	2522.87					994.444	1265.38					994.444	524.856					994.444	10.8218
	6920.86	4005.32						18690.8	8093.65						154.917	871.272						9.4664	16.4835						2395.86	6149					2395.86	11039					2395.86	791.246					2395.86	12.987
	2492.47	9131.08						5030.52	44483.6						205.868	931.561						44.5865	42.3437						10792.5	9296.82					10792.5	16728.5					10792.5	672.303					10792.5	19.1956
	10882.6	9030.83						962.211	22420.1						434.589	410.518						6.66546	13.0028						11250.4	13310					11250.4	107655					11250.4	512.884					11250.4	13.8084
	4893.39	3458.76						2780.15	25003.9						525.466	715.345						41.2419	24.5712						6938.29						6938.29	76562.1					6938.29	1759.03					6938.29	108.732
	6083.17	5812.57						14546.9	12542.6						371.522	1924.34						6.2865	54.402						4653.48	14224.8					4653.48	65746.7					4653.48	2309.21					4653.48	78.0102
	1016.29	15477.8						1894.25	54715.5						1364.09	469.267						5.2481	8.0543						3843.44	14495					3843.44	17827					3843.44	1358.45					3843.44	32.9606
	2166.27	3515.04						3769.67	10871.7						1012.28	1705.99						19.8461	74.5083						1694.7	3697.53					1694.7	11831.1					1694.7	425.442					1694.7	2.8269
	5132.12	14617.2						3298.57	47121.9						898.726	2800.11						14.1428	39.5689						2733.99	4799.07					2733.99	8088.89					2733.99	420.261					2733.99	3.268
	3221.94	8951.92						13961.1	7004.51						379.181	781.191						5.3191	75.3182						11029.1	13446.3					11029.1	86495.8					11029.1	1629.24					11029.1	39.9134
	2263.77	19436.1						7879.27	20647.1						459.799	1046.41						17.9678	19.1403						801.771	3489.1					801.771	1882.15					801.771	504.087					801.771	13.624
	6409.78	7912.51						11497.3	15152.7						815.022	601.733						38.2144	39.1265						5404.3	9779.23					5404.3	23022.2					5404.3	318.996					5404.3	15.7706
	4611.53	12290.2						3546	45179.4						315.36	876.321						16.6689	29.1161						3712.21	5191.51					3712.21	34467.7					3712.21	571.306					3712.21	29.9786
	7799.16	5329.64						13490.8	25258.5						419.418	1514.89						7.44129	18.7813												38532.5	115104					38532.5	2558.66					38532.5	103.791
	1541.51	6819.54						19739.4	23273.5						660.998	1205.4						10.0503	22.824						6466.56	5524.53					6466.56	8540.8					6466.56	649.966					6466.56	31.489
	3990.38	9097.48						9879.34	1810.92						382.738	511.296						13.5837	92.7873						9331.85	7249.54					9331.85	52081.2					9331.85	308.12					9331.85	11.1235
	4471.4	16042.4						1107.3	32959.9						772.374	483.19						10.4655	43.6876						5966.52	9030.83					5966.52	20670.1					5966.52	931.561					5966.52	42.3437
	3320.63	9904.79						5831.45	8540.8						1624.81	718.106						16.2206	21.4031						3507.78	4443.87					3507.78	120653					3507.78	159.88					3507.78	4.1916
	2709.3	7876.34						8165.44	5657.63						837.225	649.966						13.4779	22.2796												12601.5	35870.2					12601.5	1287.76					12601.5	77.9014
	5836.45	5881.2						624.093	36341.9						696.286	216.201						15.4551	21.727							14506.2					13073.1	60075.8					13073.1	1718.98					13073.1	68.675
	3006.45	11262.5						9087.37	26820.9						1234.07	677.709						33.7549	31.489						11338.9	13809.8					11338.9	35671.5					11338.9	2025.03					11338.9	59.4369
	5271.43	5524.53						6988.39	7160.91						1239.07	1124.33						34.001	4.0143						7545.95	5566.54					7545.95	19624.9					7545.95	988.773					7545.95	28.2744
	9627.68	2890.32						21820.5	1292.87						200.911	1204.09						24.2982	34.8119						2819.03	4197.73					2819.03	4816.11					2819.03	604.656					2819.03	16.646
	5662.32	7545.92						11039	43550.3						560.076	403.401						31.1109	40.2532						6353.32	5329.64					6353.32	7004.51					6353.32	601.733					6353.32	29.1161
	4280.74	9281.73						1505.95	8747.51						1205.18	1838.17						19.8241	28.1345						1803.61	9866.25					1803.61	27500					1803.61	841.986					1803.61	24.2664
	10251.4	7898.17						9994.34	49132.9						327.528	1158.89						58.6805	17.4776						1466.28	4015.69					1466.28	12040.5					1466.28	588.286					1466.28	14.5057
	4888.59	3758.62						2111.59	22395.2						322.448	1418.31							72.1433						7469.96	6724.45					7469.96	27498.7					7469.96	333.476					7469.96	8.5837
	6648.79	12667.6						9552.71	31955.4						167.029	691.151						2.30177	33.8037						4035.21	7300.92					4035.21	11589.7					4035.21	605.281					4035.21	9.4787
	1884.24	9372.34						5665.2	9241.36						791.246	1213.82						14.56	29.0354						3267.62	5589.64					3267.62	9889.9					3267.62	315.492					3267.62	11.7493
	3808.9	18967.6						4207.84	69650.6						395.97	1296.93						46.6138	20.6186						10114.8	11262.2					10114.8	85310.2					10114.8	744.278					10114.8	30.3867
	7302.37	8235.64						4871.53	73089.2						667.853	2127.9						4.3541	28.4934						3766.89	9122.03					3766.89	18712.5					3766.89	1263.35					3766.89	35.6853
	1779.85	14283.1						5407.95	10583						689.669	502.988						8.39686	13.2969						3386.37	6903.87					3386.37	13261.9					3386.37	510.702					3386.37	6.4333
	2624	8859.78						1529.41	40483.3						696.944	1233.16						27.373	50.7497						6671.77	12667.6					6671.77	43550.3					6671.77	1838.17					6671.77	72.1433
	6734.94	9199.48						6195.65	76562.1						359.795	1759.03						3.8085	59.8767						6395.3	9904.79					6395.3	25258.5					6395.3	1205.4					6395.3	43.6876
	2250.62	18824.7						9704.89	75575.2						321.269	787.124						12.987	11.3865						3508.62	3016.63					3508.62	47598.5					3508.62	332.512					3508.62	17.8571
	6149	7097.28						11137.1	9288						237.258	1003.39						6.12589	44.6631						3263.52	9103.7					3263.52	45168.7					3263.52	1109.51					3263.52	44.8323
	3084.23	15982.5						14536.3	22835.1						970.062	2165.24						11.7812	30.0752						3772.66	14341.3					3772.66	21591.3					3772.66	1881.73					3772.66	52.9222
	5716.6	19138.9						7458.48	7958.93						1183	553.406						15.3785	37.8346						4157.4	4339.68					4157.4	8641.34					4157.4	1663.45					4157.4	32.7042
	2830.33	11980.7						2081.43	3325.71						1456.98	1060.69						25.8763	95.7105						2539.89	6885.08					2539.89	202437					2539.89	1245.69					2539.89	35.2265
	5052.5	4609.82						11331.7	42061.4						1155.2	1112.79						10.6701	17.0465						2469.24	2433.22					2469.24	5665.2					2469.24	237.258					2469.24	3.0756
	4262.91	11480.1						21036.9	6542.75						1103.44	1334.18						3.8976	48.4443						2808.03	4501.96					2808.03	19401.3					2808.03	685.818					2808.03	16.4159
	5717.71	4913.5						10147.3	35997.8						919.823	1659.17						3.0756	46.8427						10089.3						10089.3	106240					10089.3	3571.63					10089.3	186.807
	2433.22	4924.07						9050.67	32419.7						788.365	1288.91						45.0764	56.5806						2714.41	5431.38					2714.41	4521.74					2714.41	873.462					2714.41	20.9475
	9856.44	8949.21						16195	18050.8						501.839	1282.59						34.7003	61.2875						10008.1	10525					10008.1	59232.8					10008.1	2364.98					10008.1	42.8075
	6550.74	6321.7						1277.04	50158.2						1245.69	400.292						41.8333	21.5495						1380.47	2863.06					1380.47	69083.5					1380.47	391.369					1380.47	9.3997
	8315.81	13467.4						9607.47	30300.9						786.017	1450.62						36.6527	13.3577						1357.58	2833.67					1357.58	5204.94					1357.58	251.403					1357.58	3.5915
	6266.51	8385.53						8141.58	29161.2						335.907	1166.39						27.6817	17.4171						3669.8	5390.96					3669.8	4874.15					3669.8	594.499					3669.8	38.6099
	5332.93	8847.8						10416.7	44674.1						752.621	1936.54						38.9609	41.1383						4652.98	7368.34					4652.98	25691.6					4652.98	1250.62					4652.98	19.7021
	5259.94	4434.11						4743.29	10361.3						736.24	793.705						13.6408	38.0903						11810.4	13929.5					11810.4	49003.4					11810.4	1401.5					11810.4	97.7957
	5369.18	5425.66						1768.2	30046.7						468.111	1811.46						21.9881	50.2045						7023.45	8949.21					7023.45	42061.4					7023.45	1112.79					7023.45	46.8427
	6160.11	10147.7						2430.46	52370.6						1521.26	569.74						14.3716	15.9072						8764.17	5632.28					8764.17	8027.17					8764.17	1162.2					8764.17	25.9843
	2784.64	10426.3						8320.46	2925.96						642.756	369.141						35.2265	50.1686							7794.68					14209.3	30079					14209.3	1046.53					14209.3	28.0803
	6885.08	7066.56						8753.4	42111.7						137.903	1468.43						51.7276	11.2293						8563.72	12879.8					8563.72	35071.5					8563.72	814.657					8563.72	39.5878
		12215.2						13864.4	11426.4						1092.62	999.632						7.722	9.704						8703.16	12622.6					8703.16	46886.1					8703.16	1373.24					8703.16	46.304
	6954.14	5348.88						5608.1	27498.7						479.085	333.476						36.4061	48.769						9366.43	13443					9366.43	81089.5					9366.43	1696.63					9366.43	48.1466
	3840.76	2828.92						4403.57	19624.9						751.307	988.773						47.3626	20.8383						7225.5	10426.3					7225.5	44674.1					7225.5	1936.54					7225.5	50.2045
	6815.17	16258						8024.24	45064.6						270.059	286.425						20.0793	8.5837						7692.5						7692.5	46340.3					7692.5	3833.9					7692.5	145.656
	4338.65	5903.01						3852.9	3388.33						837.023	283.896						25.5512	28.2744						5764.76	12784.1					5764.76	58550.8					5764.76	873.019					5764.76	19.5055
	3405.13	6724.45						6610.68	30253.4						902.054	2381.59						10.0746	5.4699						4307.64	12386					4307.64	21240.3					4307.64	1872.36					4307.64	21.3621
	7102.78	5566.54						4521.74	46340.3						328.146	913.431						2.4773	7.4594						5855.94	6909.96					5855.94	19912.5					5855.94	1171.19					5855.94	50.9822
	4052.79	4634.82						18221.2	44636.9						796.502	1296.53						41.0766	47.5513						4106.01	11405.9					4106.01	38902.4					4106.01	901.319					4106.01	23.4578
	1228.32	3034.73						8088.89	49812						593.845	2419.78						10.4343	31.4795						4239.54	7674.99					4239.54	20696.7					4239.54	809.566					4239.54	28.227
	5109.83	17423.3						22012	38764.1						703.027	852.6						16.085	56.6156						1946.68	3165.87					1946.68	6383.87					1946.68	226.791					1946.68	7.3884
	4791.75	18333.9						5266.7	8635.48						771.432	396.703						2.9677	55.1405						1740.63	5209.76					1740.63	12268.9					1740.63	486.985					1740.63	7.0036
	7180.87	11440						11346.3	45003.2						589.445	476.495						32.2117	9.01238						2351.28	3808.9					2351.28	5831.45					2351.28	560.076					2351.28	14.56
	2844.03	11981.8						9690.39	13062.2						1905.83	1654.44						7.52973	9.30462						834.777	1984.01					834.777	3253.83					834.777	159.893					834.777	6.9953
	4903.39	12706.1						1526.12	40399.5						1280.81	285.094						7.6159	12.7308						956.38	1768.85					956.38	746.025					956.38	189.971					956.38	4.4843
	2451.8	6547.59						8011.47	6895.8						693.282	359.762						24.5863	59.012						575.745	1236.69					575.745	1688.83					575.745	282.366					575.745	4.5179
	2976.67	3394.98						7708.11	39646.6						873.462	877.812						15.85	13.507						2215.2	3320.63					2215.2	1894.25					2215.2	315.36					2215.2	10.4655
	7663.53	4140.78						19401.3	6713.28						321.875	865.606						34.3179	9.9441						713.247	2579.45					713.247	1710.27					713.247	328.378					713.247	5.2858
	3256.12	16305.3						4600.85	28460						1124.71	2037.61						20.5875	20.3069						2658.94	2976.67					2658.94	2430.46					2658.94	328.146					2658.94	7.6159
	6848.39	6860.89						4816.11	69435.7						420.261	913.618						23.6277	14.757						961.82	2415.53					961.82	5033.41					961.82	383.392					961.82	8.9087
	3559.91	3859.36						7291.67	1871.96						606.378	2105.29						54.9805	58.405						6496.92	2890.32					6496.92	5657.63					6496.92	216.201					6496.92	4.0143
	4120.29	5570.49						2126.93	66607.8						1256.7	1769.59						31.4525	29.3908						376.123	1421.64					376.123	2495.11					376.123	198.443					376.123	2.795
	6933.1	8094.1						2273.69	35071.5						246.985	2892.83						43.8349	71.3656						2580.29	4052.79					2580.29	16195					2580.29	642.756					2580.29	10.0746
	3441.56	14188.1						4544.49	7701.17						1294.77	814.657						20.9475	67.79						4784	6143.24					4784	15173.5					4784	558.219					4784	10.2113
	2787.06	6624.25						1013.98	28752.6						339.23	2591.03						10.815	69.1332						2451.56	4262.91					2451.56	9552.71					2451.56	359.795					2451.56	10.6701
	5431.38	12407.1						13346.4	11725.5						453.726	1183.09						49.4818	39.5878						9477.52	7583.95					9477.52	23026.9					9477.52	444.971					9477.52	22.2486
	5367.84	8127.86						1054.58	46886.1						615.508	335.451						3.268	63.6439						1251.02	2827.94					1251.02	7889.68					1251.02	233.515					1251.02	11.7598
		8757.56						7838.24	24276.8						561.163	1373.24						8.9686	43.358						5140.57	7279.82					5140.57	50454.2					5140.57	536.935					5140.57	19.4175
	4799.07	12879.8						2611.2	8027.17						1194.68	1957.14						35.5794	13.9771						3680.13	1881.11					3680.13	3333.88					3680.13	284.007					3680.13	4.122
	6980.44	14904						12897.4	63703.3						685.818	1162.2						46.9987	46.304						2112.26	1016.29					2112.26	721.149					2112.26	154.917					2112.26	6.2865
	7006.62	9256.15						4948.02	24106.2						1270.28	1344.82						7.1755	29.4069						4035.54	2938.71					4035.54	2679.33					4035.54	265.528					4035.54	4.8785
	7236.72	3586.02						4760.37	37022.1						604.656	2409.28						28.4684	25.9843						3130.28	2727.36					3130.28	8571.1					3130.28	308.716					3130.28	8.2569
	4465.23	12622.6						5141.16	43316.9						1392.85	747.029						9.1001	44.151						3862.06	2617.79					3862.06	2914.62					3862.06	242.292					3862.06	15.0198
		11391.3						3924.31	13362.9						804.344	643.469						11.466	56.0269						1209.54	4134.34					1209.54	5716.81					1209.54	554.979					1209.54	6.7427
	4789.5	5632.28						10754	5191.04						536.601	2188.34						12.1756	69.3381						1369.09	2349.45					1369.09	3937.45					1369.09	384					1369.09	0.7273
	3142.05	20974.8						2493.25	7993.73						131.38	541.462						17.3597	15.8461							11681.1					15534.4	83888.1					15534.4	1434.43					15534.4	28.1931
	3475.84	18654.8						9640.45	52081.2						1106.87	308.12						39.6143	79.5048						3363.92	9810.74					3363.92	19932.2					3363.92	728.363					3363.92	24.5047
	5094.84	14809.3						7526.86	51440.8						529.661	449.684						16.4159	27.1678						6463.51	11262.5					6463.51	32959.9					6463.51	718.106					6463.51	21.727
	5751.08	9318.62						4937.8	81089.5						357.376	1696.63						28.4383	43.3989						4177.5	9814.77					4177.5	58904					4177.5	825.5					4177.5	18.5
	7757.1	23597.4						4093.39	30152.7						332.98	660.342						16.646	13.959												20208	114406					20208	2319.19					20208	72.3461
	4501.96	6166.36						8571.1	28194.4						316.384	600.386						30.0099	11.1235						8926.5						8926.5	84503					8926.5	3627.79					8926.5	79.5048
	6669.66	8258.18						3543.55	23026.9						340.844	444.971						33.1311	23.394												27683.9	249369					27683.9	4245.14					27683.9	152.497
	4197.73	4853.69						8901.49	22086.6						1040.21	3367.18						13.5807	48.1466						8780.29						8780.29	63703.3					8780.29	1344.82					8780.29	44.151
	6334.16	7249.54						3687.52	59232.8						392.641	2364.98						16.6082	16.1962							14756.7					13100.1	77911.6					13100.1	1396.04					13100.1	77.4954
	3660.88	11072.8						1035.43	23243.3						434.337	663.682						53.1915	21.6273						3607.5	5006.05					3607.5	8374.41					3607.5	422.639					3607.5	6.6979
	4396.79	13443						13629	20272.1						591.843	1170.46						10.2401	22.2486							15693.6					18906.4	49955.5					18906.4	1613.75					18906.4	55.8428
	2420.02	11147.7						2476.17	8652.75						1184.44	744.278						10.6713	66.2119						4529.9	3357.61					4529.9	2998.22					4529.9	217.288					4529.9	2.9603
	6171.37	17250.1						1866.3	47250.8						1884.71	735.952						7.69943	42.8075						10881.4	17757.7					10881.4	29495.3					10881.4	963.983					10881.4	38.9831
	5811.79	7583.95						5526.54	41220.7						1475.67	896.609						3.40495	34.2546						4914.26	7420.37					4914.26	15154.2					4914.26	643.211					4914.26	20.1546
	1869	17642.4						12887.5	6131.88						305.614	1265.65						8.2653	37.5855												17989.9	136510					17989.9	1850.43					17989.9	47.1281
	4027.8	10525						5714.58	8069.24						1731.57	987.003						60.56	30.3867						1801.02	4328.53					1801.02	11943.9					1801.02	419.33					1801.02	6.29
	1783.59	5698.99						17904.3	60150.2						511.364	221.581						9.9567	15.1334						4843.05	5612.49					4843.05	4547.19					4843.05	655.885					4843.05	12.7253
	2385.51							1195.39	36622.1						1096.12	811.425						10.9439	39.4917						2237.05	2709.3					2237.05	3769.67					2237.05	419.418					2237.05	16.2206
	5213.26	8530.53						12512.5	65913.8						222.97	2402.33						30.2866	42.6518						3175.31	4266.4					3175.31	3687.52					3175.31	766.371					3175.31	22.8405
	5824.86	11262.2						9889.9	8000.44						308.716	1650.2						31.0873	32.306							15690.5					12632.8	76357.6					12632.8	941.515					12632.8	26.3663
	4039.55	5524.24						12258	16728.5						851.786	2199.35						26.8755	4.8845						2453.79	5717.71					2453.79	33712.1					2453.79	321.269					2453.79	3.8976
	3425.47	7459.69						19932.2	29495.3						404.49	1701.77						28.3178	18.1759						6283.89	12290.2					6283.89	47121.9					6283.89	1046.41					6283.89	39.1265
	4439.62	11001.6						15258.5	16239.7						1863.15	799.518						4.5032	74.9591												17742	95911.2					17742	1876.61					17742	20.6588
	6159.38	6070.18						21857.2	23695.9						766.371	672.303						28.2428	80.6452						3747.4	6580.4					3747.4	15042.2					3747.4	825.604					3747.4	18.5838
	6559.82	1922.29						17317.1	6373.63						341.081	963.983						8.781	22.7837						1000.87	2447.16					1000.87	9535.37					1000.87	587.773					1000.87	4.3668
	2373.63	6646.09						13261.9	35671.5						1013.62	917.736						22.9666	21.04						931.738	1097.11					931.738	474.314					931.738	140.746					931.738	1.4075
	5370.8	23219.3						19354.4	82055.8						756.813	1836.12						59.2255	19.1956						3047.43	2373.63					3047.43	2493.25					3047.43	305.614					3047.43	4.5032
	5463.33	18621.5						1202.92	49003.4						485.866	1629.24						4.207	38.9831						4150.06	2860.46					4150.06	4855.04					4150.06	506.229					4150.06	13.59
	5881.03	17441.4						10687.8	49818.7						946.981	827.557						8.2569	37.1517						7713.54	11440					7713.54	44636.9					7713.54	913.431					7713.54	31.4795
		16815						2385.49	42211.5						568.63	512.884						17.8348	68.8976						1131.62	2528.53					1131.62	22768.1					1131.62	229.82					1131.62	4.1131
	2110.22	9963.66						20581.9	35870.2						589.08	2025.03						6.3848	39.9134						1404.7	1275.81					1404.7	1431.46					1404.7	55.7073					1404.7	0
	2727.36	9296.82						6132.34	29407.6						1765.65	1757.34						43.8111	39.3068						1068.21	2392.04					1068.21	1844.87					1068.21	200.818					1068.21	3.6292
	4691.42	17757.7						17427.7	76357.6						119.174	2774.82						22.8405	13.8084						5417.65	2893.28					5417.65	915.02					5417.65	270.751					5417.65	4.6113
	3576.29	9012.99						12815.1	21068.5						839.02	1401.5						8.50729	59.4369						2798.95	5751.08					2798.95	7708.11					2798.95	561.163					2798.95	17.3597
		14282.4						6871.82	27817.2						1109.51	1673.52						26.2407	92.544						1141.42	3151.66					1141.42	1953.41					1141.42	299.154					1141.42	20.181
	4266.4	13446.3						10736	60075.8						315.492	1287.76						30.5848	97.7957						583.582	2960.87					583.582	3619.74					583.582	433.433					583.582	15.738
	2588.47	6263.82						4682.28	77911.6						1069.96	941.515						5.96654	27.3417						1378.57	6656.27					1378.57	16210.8					1378.57	1301.45					1378.57	14.5218
	4518.16	13310						8374.41	66121.4						573.892	2419.61						42.469	77.9014						1834.65	2592.54					1834.65	10235.5					1834.65	251.316					1834.65	5.2632
	3277.01	13809.8						9515.13	19803.9						728.363	1862.21						21.3737	54.8775							11761.8					20549.9	32237.2					20549.9	785.522					20549.9	25.1572
	2082.48	18743.1						6709.06	30079						889.021	1718.98						19.5747	26.3663						5116.09	9807.54					5116.09	13111.5					5116.09	2175.79					5116.09	80.0166
	4962.12	17898.4						4874.15	66169.2						282.656	1396.04						24.5377	71.9206						5438.19	2829.71					5438.19	5734.8					5438.19	162.441					5438.19	4.0386
	4971.61	13929.5						3333.88	17790						261.422	1861.03						3.6556	63.6855						1963.33	6065.04					1963.33	14884.2					1963.33	913.477					1963.33	32.1647
	3237.42	10953.8						21744.5	30938						192.565	686.204						28.4988	68.675						4886.65	6912.68					4886.65	14218.9					4886.65	1249.66					4886.65	29.3713
	9987.42	15088.9							57810.4						510.702	1046.53						44.8323	77.4954							8089.77					12884.5	27817.2					12884.5	1862.21					12884.5	63.6855
	1442.52	22466							49955.5						182.804	933.384						11.7493	34.7893						6460.05	5881.2					6460.05	1810.92					6460.05	483.19					6460.05	22.2796
	10490.7	19488.8							73711.2						666.565	1623.33						19.1761	33.8142						3980.85	3713.61					3980.85	4700.43					3980.85	617.665					3980.85	30.2656
	9103.7	15690.5							32237.2						617.701	1434.43						12.3153	28.0803						5952.12	9131.08					5952.12	19744.1					5952.12	871.272					5952.12	16.4835
	5589.64	16227.9							31509.8						373.696	1463.73						24.5047	44.6619						4419.36	1641.52					4419.36	3201.87					4419.36	173.528					4419.36	6.5306
	5711.67	8089.77							57198.7						573.132	1876.61						27.4199	52.9308						6519.93	7545.92					6519.93	36341.9					6519.93	677.709					6519.93	34.8119
	5451.35	14506.2							67312.1						159.88	3245.83						10.9769	28.1931						2973.53	2385.51					2973.53	7838.24					2973.53	340.844					2973.53	8.2653
	9810.74	14756.7													332.512	1850.43						4.78327	38.1841						7207.19	5425.66					7207.19	30300.9					7207.19	1450.62					7207.19	41.1383
		13501.2													485.867	1613.75						5.2045	90.3877						2162.03	2263.77					2162.03	1488.54					2162.03	371.522					2162.03	5.3191
	3241.27	14725.2													552.293	1924.53						6.4333	20.6588						4277.95	6025.89					4277.95	15945.2					4277.95	733.238					4277.95	28.9392
	3190.71	7794.68													1640.57	2753.22						4.1014	79.2868						1376.07	2268.95					1376.07	1571.48					1376.07	433.322					1376.07	13.0271
	5884.92	18558.5													478.207	2319.19						16.0544	47.1281						6648.56	3758.62					6648.56	1292.87					6648.56	403.401					6648.56	17.4776
	6903.87	19294													1372.32	785.522						25.9687	55.8428						1254.31	1122.62					1254.31	176.203					1254.31	86.7393					1254.31	1.8165
		11087.5													337.962	1441.04						29.4785	72.3461						1320.3	3485.69					1320.3	6596.26					1320.3	400.354					1320.3	17.4067
	2575.66	11681.1													244.047	1845.08						29.8028	25.1572						3100.55	2110.22					3100.55	4093.39					3100.55	222.97					3100.55	4.207
	2340.79	14398.3													422.639	961.173						4.1916	54.3438												43880.5	328717					43880.5	5669.06					43880.5	198.328
	6565.12	19419.9													1051.2	2558.66						17.8571	96.1263						7159.71	8385.53					7159.71	32419.7					7159.71	1288.91					7159.71	21.5495
	4951.65	21942.4													778.736							19.0058	70.9957						3920.7	11119.5					3920.7	15875.3					3920.7	1924.33					3920.7	41.3836
		15693.6													387.547							11.6653	50.2551												14769.3	92739.4					14769.3	5015.23					14769.3	109.45
	4443.87	22266.6													594.499							48.541	50.3924						4046.6	8971.66					4046.6	15329					4046.6	4702.05					4046.6	74.7457
	3016.63	11761.8													284.007							11.8306							3597.06	2565.24					3597.06	4682.28					3597.06	244.047					3597.06	10.1811
	5001.26	13137.8													571.306							25.1999							4073.86	6234.89					4073.86	12115.1					4073.86	846.708					4073.86	27.2153
	4430.33	25390.6													838.891							7.9862							2031.07	6640.99					2031.07	1857.38					2031.07	1496.14					2031.07	52.4308
	8391.65	22736.7													922.534							10.1811							7420.11	5903.01					7420.11	11426.4					7420.11	999.632					7420.11	20.8383
	7552.62																					6.6979							8754.62	11391.3					8754.62	24276.8					8754.62	1957.14					8754.62	29.4069
	6670.82																					19.4203							4034.37	2230.77					4034.37	12672					4034.37	1172.18					4034.37	12.3015
	4953.63																					9.61879							4074.76	5800.34					4074.76	12581.5					4074.76	757.599					4074.76	30.4338
	2565.24																					27.1698							6973.82	11480.1					6973.82	22835.1					6973.82	2165.24					6973.82	95.7105
	5006.05																					38.6099							2384.86	6734.94					2384.86	6988.39					2384.86	2292.37					2384.86	27.373
	6172.25																					4.122							7411.5	16258					7411.5	42111.7					7411.5	1468.43					7411.5	48.769
	3846.89																					29.9786							2493.61	8315.81					2493.61	4871.53					2493.61	1183					2493.61	41.8333
	5603.77																					21.0735							3921.34	3039.76					3921.34	3513.14					3921.34	757.945					3921.34	9.83828
	5390.96																					20.7449							4860.15	3961.86					4860.15	4372.1					4860.15	567.465					4860.15	16.4398
	1881.11																												4604.45	5108.4					4604.45	5107.13					4604.45	1723.14					4604.45	35.4372
	5191.51																												11839.4	10953.8					11839.4	49818.7					11839.4	1673.52					11839.4	27.3417
	3041.05																												3071.14	5881.03					3071.14	4937.8					3071.14	1096.12					3071.14	22.9666
	6228.4																												1603.44	4824.59					1603.44	4640.37					1603.44	1165.24					1603.44	33.1119
																													2042.55	4624.78					2042.55	2697.74					2042.55	871.033					2042.55	16.5827
																													6236.07	8951.92					6236.07	12542.6					6236.07	1705.99					6236.07	39.5689
																													2511.07	5369.18					2511.07	9704.89					2511.07	919.823					2511.07	13.6408
																													1414.17	2954.04					1414.17	1876.45					1414.17	547.875					1414.17	25.3667
																													3791.77	3722.24					3791.77	4027.12					3791.77	567.665					3791.77	10.6239
																													1843.15	4157.9					1843.15	2936.08					1843.15	1457.99					1843.15	26.9382
																													6366.27	9097.48					6366.27	15152.7					6366.27	1514.89					6366.27	22.824
																													3012.66	3425.47					3012.66	4760.37					3012.66	591.843					3012.66	30.2866
																													2703.01	2787.06					2703.01	6610.68					2703.01	693.282					2703.01	43.8349
																													3722.86	3041.05					3722.86	35021					3722.86	838.891					3722.86	21.0735
																													3528.79	8391.65					3528.79	17427.7					3528.79	1640.57					3528.79	48.541
																													2449.39	5052.5					2449.39	28608					2449.39	696.944					2449.39	25.8763
																													3915.66	6234.19					3915.66	10428					3915.66	576.456					3915.66	16.9581
																													778.909	3488.55					778.909	850.313					778.909	908.452					778.909	13.5525
																													1728.35	6640.31					1728.35	5655.63					1728.35	2169.59					1728.35	41.6377
																													1398.23	11083.1					1398.23	2817.4					1398.23	3617.92					1398.23	52.3517
																													1725.39	7536.83					1725.39	8753.64					1725.39	1845.01					1725.39	33.0933
																													3823.29	6743.48					3823.29	7019.59					3823.29	848.865					3823.29	12.5525
																													2107.27	6083.17					2107.27	2848.86					2107.27	1273.81					2107.27	41.2419
																													2480.98	6550.74					2480.98	4207.84					2480.98	970.062					2480.98	34.7003
																													2299.03	10251.4					2299.03	13490.8					2299.03	1234.07					2299.03	19.8241
																													4349.63	5855.99					4349.63	3488.87					4349.63	250.176					4349.63	36.5349
																													3206.18	3277.01					3206.18	2476.17					3206.18	756.813					3206.18	30.5848
																													2160.2	3221.94					2160.2	4023.94					2160.2	525.466					2160.2	14.1428
																													2786.39	4789.5					2786.39	1526.12					2786.39	1294.77					2786.39	28.4684
																													3204.18	4518.16					3204.18	13629					3204.18	1013.62					3204.18	26.2407
																													2062.86	5902.2					2062.86	13384.3					2062.86	521.238					2062.86	30.2632
																													1418.5	4197.55					1418.5	4607.37					1418.5	887.489					1418.5	39.8856
																													2240.41	5836.45					2240.41	3298.57					2240.41	660.998					2240.41	13.4779
																													2857.79	3660.88					2857.79	2126.93					2857.79	804.344					2857.79	33.1311
																													2503.6	5259.94					2503.6	6195.65					2503.6	1103.44					2503.6	38.9609
																																			12621	29407.6					12621	4573.64					12621	54.8775
																													4837.85	3983.57					4837.85	3274.64					4837.85	570.447					4837.85	23.3011
																													2688.8	6933.1					2688.8	8024.24					2688.8	1905.83					2688.8	54.9805
																													2050.18	2992.14					2050.18	2190.66					2050.18	506.483					2050.18	19.7505
																													486.985						486.985	167621					486.985	16.3323					486.985	123.983
																													1510.1	2533.55					1510.1	31325.6					1510.1	525.365					1510.1	21.3908
																													2306.46	6648.79					2306.46	9879.34					2306.46	2111.71					2306.46	68.8999
																													6395.1	16042.4					6395.1	45179.4					6395.1	4907.01					6395.1	92.7873
																													5057.33	6103.27					5057.33	7651.82					5057.33	1942.3					5057.33	27.2037
																													6872.67						6872.67	73089.2					6872.67	4800.59					6872.67	59.8767
																													4892.83	10991.3					4892.83	17334.6					4892.83	1467.07					4892.83	53.1585
																													2568.98	3405.13					2568.98	10147.3					2568.98	468.111					2568.98	20.0793
																													2295.9	4280.74					2295.9	3546					2295.9	696.286					2295.9	31.1109
																													2600.15	5109.83					2600.15	9607.47					2600.15	1092.62					2600.15	41.0766
																													7015.11	4924.07					7015.11	3325.71					7015.11	1060.69					7015.11	48.4443
																													5713.57	11735.9					5713.57	15625.9					5713.57	1942.76					5713.57	25.0358
																													3861.54	6781.59					3861.54	9455.23					3861.54	678.909					3861.54	7.14855
																													3560.42	6670.82					3560.42	6871.82					3560.42	1372.32					3560.42	25.1999
																													2636.53	7180.87					2636.53	10416.7					2636.53	751.307					2636.53	16.085
																													1788.01	3239.95					1788.01	1761.87					1788.01	590.615					1788.01	15.4633
																													2253.64	5271.43					2253.64	7879.27					2253.64	772.374					2253.64	33.7549
																													4567.51	4209.22					4567.51	4976.41					4567.51	579.37					4567.51	15.9163
																													5915.62	4005.32					5915.62	3861.88					5915.62	787.073					5915.62	20.1509
																													5519.83	7495.16					5519.83	6566.41					5519.83	1717					5519.83	33.7001
																													1670.17	5211.84					1670.17	5830.67					1670.17	1402.97					1670.17	31.3651
																													2259.62	9627.68					2259.62	40613.8					2259.62	1624.81					2259.62	34.001
																													856.636	3019.46					856.636	1121.57					856.636	870.885					856.636	36.7068
																													5666.52	4475.52					5666.52	1564.91					5666.52	1033.85					5666.52	33.968
																													2494.82	5332.93					2494.82	1529.41					2494.82	1155.2					2494.82	27.6817
																													2669.01	7663.53					2669.01	8320.46					2669.01	796.502					2669.01	24.5863
																													4542.35	6044.04					4542.35	10803.1					4542.35	922.169					4542.35	14.0269
																													4435.95	13783.3					4435.95	24201.4					4435.95	2721.73					4435.95	85.6861
																													3947.93	9956.94					3947.93	28856.7					3947.93	783.547					3947.93	55.8656
																													1012.62	6775.2					1012.62	5708.45					1012.62	1351.36					1012.62	42.4093
																													3770.61	16126.2					3770.61	27532.5					3770.61	2967.48					3770.61	37.2401
																													7671.57	17423.3					7671.57	30253.4					7671.57	2381.59					7671.57	47.5513
																													3222.24	4962.12					3222.24	5526.54					3222.24	946.981					3222.24	42.469
																													3994.38	8005.69					3994.38	12657.8					3994.38	1504.96					3994.38	58.3223
																													2268.84	5662.32					2268.84	11497.3					2268.84	837.225					2268.84	24.2982
																													5139.84	5087.94					5139.84	10512.9					5139.84	748.534					5139.84	15.5436
																													786.849	2488.06					786.849	1144.9					786.849	977.103					786.849	13.8731
																													4485.67	6109.61					4485.67	16708.1					4485.67	109.042					4485.67	94.446
																													4837.67	9944.98					4837.67	14568.7					4837.67	2780.41					4837.67	98.2387
																													6130.6	14617.2					6130.6	25003.9					6130.6	4112.07					6130.6	74.5083
																													5046.33	8344.09					5046.33	10669					5046.33	953.346					5046.33	26.133
																													3230.76	3237.42					3230.76	5714.58					3230.76	589.08					3230.76	19.5747
																													5540.77	5810.8					5540.77	7447.18					5540.77	696.576					5540.77	12.4367
																													3418.4	13409.8					3418.4	19354.4					3418.4	4369.8					3418.4	106.334
																													4592.41	7315.25					4592.41	15308.8					4592.41	1022.59					4592.41	42.261
																													2304.93	4888.59					2304.93	19739.4					2304.93	1239.07					2304.93	58.6805
																													1870.59	5307.88					1870.59	5901.71					1870.59	542.428					1870.59	10.8501
																													2815.25	6669.66					2815.25	4600.85					2815.25	1270.28					2815.25	28.4383
																													3621.54	3846.89					3621.54	6709.06					3621.54	778.736					3621.54	9.61879
																													3613.17	6172.25					3613.17	9515.13					3613.17	1051.2					3613.17	19.4203
																													2923.67	1869					2923.67	1013.98					2923.67	357.376					2923.67	10.6713
																													2166.31	4611.53					2166.31	34113.4					2166.31	1012.28					2166.31	38.2144
																													3906.46	7804.27					3906.46	4774.57					3906.46	1669.38					3906.46	77.5197
																													7925.21	6547.59					7925.21	8635.48					7925.21	852.6					7925.21	9.01238
																													2493.9	6266.51					2493.9	5407.95					2493.9	1456.98					2493.9	36.6527
																													2747.68	7236.72					2747.68	11346.3					2747.68	2293.81					2747.68	46.9987
																													1182.22	6965.22					1182.22	6828.9					1182.22	1556.09					1182.22	20.0237
																													1934.63	8780.04					1934.63	1318.66					1934.63	862.844					1934.63	0.0707087
																													3737.96	6228.4					3737.96	21744.5					3737.96	922.534					3737.96	20.7449
																													1193.47	6538.35					1193.47	7421.57					1193.47	1180.19					1193.47	35.4874
																													1901.11	6000.25					1901.11	8746.63					1901.11	1669.74					1901.11	44.7053
																													3366.75	14587.4					3366.75	15258.5					3366.75	889.021					3366.75	27.4199
																													2162.97	6409.78					2162.97	18690.8					2162.97	1364.09					2162.97	17.9678
																													4578.3	5038.51					4578.3	6017.15					4578.3	672.451					4578.3	11.9527
																													2369.73	2624					2369.73	9087.37					2369.73	322.448					2369.73	8.39686
																													4799.48	13072.8					4799.48	46529.2					4799.48	2778.32					4799.48	42.3947
																													1969.59	9942.91					1969.59	5872.78					1969.59	622.922					1969.59	15.3503
																													2683.86	4120.29					2683.86	4403.57					2683.86	589.445					2683.86	23.6277
																													1890.96	7273.38					1890.96	7573.46					1890.96	2039.52					1890.96	59.3507
																													4169.84	3189.45					4169.84	7144.82					4169.84	436.323					4169.84	5.08499
																													2188.65	1541.51					2188.65	962.211					2188.65	379.181					2188.65	7.44129
																													7180.39	4434.11					7180.39	50158.2					7180.39	400.292					7180.39	17.4171
																													1194.71	3368.13					1194.71	4440.69					1194.71	659.41					1194.71	17.0425
																													2602.32	4791.75					2602.32	8141.58					2602.32	479.085					2602.32	10.4343
																													4066.98	8642.5					4066.98	32039					4066.98	962.001					4066.98	14.7084
																													5560.86	11831.2					5560.86	19363.6					5560.86	2036.7					5560.86	27.4536
																													387.346	1303.19					387.346	653.815					387.346	225.628					387.346	4.76346
																													3753.98	2409.83					3753.98	33108.7					3753.98	316.19					3753.98	10.0676
																													2907.44	2420.02					2907.44	2273.69					2907.44	131.38					2907.44	16.6082
																													2100.96	10882.6					2100.96	16629.9					2100.96	624.14					2100.96	44.5865
																													4009.82	2705.02					4009.82	2753.12					4009.82	979.55					4009.82	50.9803
																													2579.95	7102.78					2579.95	9050.67					2579.95	1521.26					2579.95	25.5512
																													5512.35	1509.24					5512.35	5800.54					5512.35	369.719					5512.35	8.94113
																													2397.57	3084.23					2397.57	1505.95					2397.57	395.97					2397.57	6.12589
																													784.197	2670.22					784.197	1183.28					784.197	525.402					784.197	25.0406
																													3053.48	5370.8					3053.48	9640.45					3053.48	1731.57					3053.48	28.2428
																													3213.37	2082.48					3213.37	1866.3					3213.37	485.866					3213.37	5.96654
																													2958.99	1783.59					2958.99	1054.58					2958.99	316.384					2958.99	3.40495
																													1508.45	2920.95					1508.45	1975.39					1508.45	456.776					1508.45	6.36512
																													2754.89	4465.23					2754.89	23418.3					2754.89	246.985					2754.89	7.1755
																													7949.07	3394.98					7949.07	45003.2					7949.07	396.703					7949.07	9.30462
																													1257.48	1417.66					1257.48	13813					1257.48	181.823					1257.48	3.8157
																													853.173	4166.8					853.173	24084.7					853.173	717.563					853.173	25.4674
																													3778.08	8348.3					3778.08	21211.9					3778.08	2690.31					3778.08	61.6064
																													3374.46	3190.71					3374.46	21857.2					3374.46	261.422					3374.46	4.78327
																													1714.43	3216.78					1714.43	1573.45					1714.43	1055.03					1714.43	13.3046
																													2851.47	6334.16					2851.47	7291.67					2851.47	1392.85					2851.47	30.0099
																													2557.87	6815.17					2557.87	11331.7					2557.87	752.621					2557.87	36.4061
																													5640.3	7810.1					5640.3	3954.12					5640.3	1269.54					5640.3	26.6838
																													4194.3	13861.6					4194.3	12599					4194.3	1407.04					4194.3	26.3954
																													2348.17	1884.24					2348.17	1107.3					2348.17	200.911					2348.17	2.30177
																													1079.06	2464.97					1079.06	1505.31					1079.06	436.043					1079.06	4.48187
																													5688.59	6811.33					5688.59	12108.8					5688.59	943.474					5688.59	37.0111
																													2927.14	4027.8					2927.14	13346.4					2927.14	332.98					2927.14	7.69943
																													2357.06	7302.37					2357.06	8165.44					2357.06	1205.18					2357.06	46.6138
																													3954.52	10667.4					3954.52	10201.9					3954.52	2750.62					3954.52	106.919
																													11402.7						11402.7	102324					11402.7	1757.34					11402.7	107.705
																																			14653.7	66169.2					14653.7	4052.3					14653.7	167.534
																													10351.6	6646.09					10351.6	8069.24					10351.6	811.425					10351.6	18.1759
																													7238.13	7066.56					7238.13	10361.3					7238.13	793.705					7238.13	15.9072
																													4636.07	10221.7					4636.07	14443.5					4636.07	1240.09					4636.07	39.9625
																													2386.83	2250.62					2386.83	21820.5					2386.83	167.029					2386.83	3.8085
																													2191.58	3990.38					2191.58	2780.15					2191.58	459.799					2191.58	10.0503
																													8905.49	9318.62					8905.49	43316.9					8905.49	747.029					8905.49	15.8461
																													1780.64	3359.13					1780.64	4204.51					1780.64	366.998					1780.64	12.3267
																														14725.2					14159.2	19803.9					14159.2	686.204					14159.2	33.8142
																													3627.17	5603.77					3627.17	23350.9					3627.17	387.547					3627.17	27.1698
																													4649.82	6627.33					4649.82	159155					4649.82	451.678					4649.82	9.7048
																													1660.24	3379.38					1660.24	2478.53					1660.24	722.111					1660.24	37.5456
																													2798.46	5094.84					2798.46	22763.2					2798.46	615.508					2798.46	12.1756
																													1720.02	1902.87					1720.02	1354.31					1720.02	410.473					1720.02	10.1351
																														13501.2					14101.9	66121.4					14101.9	1861.03					14101.9	34.7893
																													3457.14	4951.65					3457.14	2385.49					3457.14	373.696					3457.14	29.4785
																													5106.45	5119.14					5106.45	23060.1					5106.45	445.312					5106.45	6.8359
																													2983.96	5213.26					2983.96	2611.2					2983.96	1040.21					2983.96	60.56
																													4123.09	10498.5					4123.09	49929					4123.09	1500.56					4123.09	44.9981
																													10893.4	9012.99					10893.4	16239.7					10893.4	917.736					10893.4	37.1517
																													1145.72	1587.2					1145.72	2454.85					1145.72	447.205					1145.72	0.9556
																													10896.2	14282.4					10896.2	23695.9					10896.2	1836.12					10896.2	68.8976
																													3982.07	5961.17					3982.07	30806.2					3982.07	387.858					3982.07	9.7296
																													5420.93	10008.3					5420.93	86045.8					5420.93	1055.26					5420.93	24.2588
																													3431.67	2575.66					3431.67	25846.2					3431.67	182.804					3431.67	4.1014
																													2135.26	2166.27					2135.26	4013.12					2135.26	205.868					2135.26	5.2481
																													2546.78	6954.14					2546.78	7458.48					2546.78	786.017					2546.78	51.7276
																													5521.1	7064.28					5521.1	46248.9					5521.1	513.564					5521.1	21.9371
																													6542.72	9281.73					6542.72	26820.9					6542.72	1124.33					6542.72	40.2532
																													6129.29	3515.04					6129.29	22420.1					6129.29	469.267					6129.29	8.0543
																													2916.67	5811.79					2916.67	25194.2					2916.67	529.661					2916.67	10.2401
																													5389.4	9586.29					5389.4	22240.1					5389.4	1131.8					5389.4	40.0922
																													3582.18	4953.63					3582.18	10736					3582.18	337.962					3582.18	7.9862
																													7656.39	4634.82					7656.39	45064.6					7656.39	286.425					7656.39	5.4699
																													799.78	2451.49					799.78	1430.49					799.78	163.03					799.78	1.0978
																													4466.24	5942.52					4466.24	3251.82					4466.24	575.274					4466.24	12.7737
																													1975.69	3040.23					1975.69	17459.3					1975.69	244.474					1975.69	3.9788
																													5342.31	4170.24					5342.31	9629.5					5342.31	461.085					5342.31	14.0233
																													8128.8	6860.89					8128.8	6895.8					8128.8	285.094					8128.8	13.507
																													3739.86	8467.48					3739.86	46755.9					3739.86	826.397					3739.86	16.6046
																													793.946	4377.02					793.946	1479.19					793.946	2058.48					793.946	17.8879
																																			19524.7	134790					19524.7	1924.53					19524.7	103.177
																													4817.59	5096.45					4817.59	50520.7					4817.59	320.34					4817.59	9.995
																													5737.83	9630.89					5737.83	46733.9					5737.83	1300.19					5737.83	42.22
																													4136.41	3656.62					4136.41	2763.4					4136.41	558.789					4136.41	28.4398
																													10659	9963.66					10659	8000.44					10659	799.518					10659	21.04
																													3367.18	3241.27					3367.18	128316					3367.18	282.656					3367.18	10.9769
																													2724.35	5367.84					2724.35	18221.2					2724.35	321.875					2724.35	10.815
																													10518.1						10518.1	60150.2					10518.1	1650.2					10518.1	80.6452
																													2787.15	3142.05					2787.15	71273.7					2787.15	339.23					2787.15	9.1001
																													6894.79	7097.28					6894.79	10583					6894.79	502.988					6894.79	11.3865
																													1639.26	4331.78					1639.26	9522.01					1639.26	451.259					1639.26	7.5126
																													2677.29	6848.39					2677.29	13864.4					2677.29	703.027					2677.29	34.3179
																													3350.37	5451.35					3350.37	12258					3350.37	573.892					3350.37	12.3153
																													762.629	2156.66					762.629	973.026					762.629	320.745					762.629	3.9235
																													128.091	1419.15					128.091	3460.37					128.091	169.309					128.091	9.5117
																													1295.45	2411.11					1295.45	2636.36					1295.45	515.657					1295.45	11.6162
																													3747.72	7680.02					3747.72	15582.7					3747.72	697.095					3747.72	28.4529
																													4683.21	5137.01					4683.21	7719.5					4683.21	1013.61					4683.21	39.1435
																													8412.78	12407.1					8412.78	158164					8412.78	2105.29					8412.78	71.3656
																													8100.42	4140.78					8100.42	13062.2					8100.42	476.495					8100.42	12.7308
																													3478.22	13672.9					3478.22	71072.4					3478.22	573.132					3478.22	29.8028
																													854.096	2085.11					854.096	3639.08					854.096	335.751					854.096	8.5324
																													2480.04	9856.44					2480.04	37967.8					2480.04	2338.49					2480.04	45.0764
																													1487.62	4369.66					1487.62	5503.26					1487.62	633.521					1487.62	15.6318
																													10012.8	5698.99					10012.8	23243.3					10012.8	663.682					10012.8	34.2546
																													6281.13	7912.51					6281.13	10871.7					6281.13	781.191					6281.13	19.1403
																													2997.61	4039.55					2997.61	4948.02					2997.61	434.337					2997.61	10.9439
																													3839.34	4642.42					3839.34	5738.71					3839.34	688.965					3839.34	28.5878
																													2197.76	4471.4					2197.76	14546.9					2197.76	815.022					2197.76	13.5837
																													4944.97	7446.94					4944.97	13056.4					4944.97	1351.68					4944.97	55.0336
																													7746.95	11981.8					7746.95	49812					7746.95	1296.53					7746.95	56.6156
																													11798.4						11798.4	82055.8					11798.4	2774.82					11798.4	92.544
																													10249.2	6070.18					10249.2	108660					10249.2	987.003					10249.2	32.306
																																			22087	57198.7					22087	5078.79					22087	70.9957
																													10502						10502	135552					10502	2402.33					10502	74.9591
																														11087.5					15091.6	30938					15091.6	1623.33					15091.6	52.9308
																													5398.04	9636.79					5398.04	23598.1					5398.04	841.8					5398.04	71.0532
																																			34667.9	226014					34667.9	961.173					34667.9	50.3924
																													9334.2	11072.8					9334.2	51440.8					9334.2	449.684					9334.2	23.394
																													6949.72	11980.7					6949.72	75575.2					6949.72	787.124					6949.72	30.0752
																													6740.59	14283.1					6740.59	31955.4					6740.59	1213.82					6740.59	28.4934
																													5059.85	10138.4					5059.85	24450.9					5059.85	833.989					5059.85	23.5911
																													3303.27	5711.67					3303.27	34227.3					3303.27	1069.96					3303.27	19.1761
																													2884.73	4396.79					2884.73	24409.4					2884.73	536.601					2884.73	13.5807
																													3383.64	5884.92					3383.64	17317.1					3383.64	192.565					3383.64	5.2045
																													6900.45	15982.5					6900.45	40483.3					6900.45	1233.16					6900.45	44.6631
																													2585.47	1228.32					2585.47	1277.04					2585.47	137.903					2585.47	2.4773
																													7053.84	6321.7					7053.84	6542.75					7053.84	1334.18					7053.84	56.5806
																													10116.1	5524.24					10116.1	8652.75					10116.1	735.952					10116.1	15.1334
																																			28086.4	67312.1					28086.4	8189.79					28086.4	159.034
																													1374.08	4509.59					1374.08	5266.08					1374.08	1075.12					1374.08	21.4894
																													8663.06	9256.15					8663.06	28752.6					8663.06	1183.09					8663.06	43.358
																													1891.64	4526.12					1891.64	7910.63					1891.64	780.924					1891.64	33.6662
																													1421.18	4029.02					1421.18	7172.67					1421.18	826.126					1421.18	18.1257
																													1911.35	5572.53					1911.35	4146.18					1911.35	1492.77					1911.35	29.9346
																													4384	5810.18					4384	7772.84					4384	1388.67					4384	18.036
																													1572.68	2739.78					1572.68	1073.36					1572.68	1282.2					1572.68	25.979
																													4038.49	5534					4038.49	4679.06					4038.49	1481.35					4038.49	37.4879
																													3139.95	4691.42					3139.95	3543.55					3139.95	851.786					3139.95	17.8348
																													5103.2	5829.36					5103.2	14581.2					5103.2	966.118					5103.2	24.8399
																													2562.59	4338.65					2562.59	21036.9					2562.59	736.24					2562.59	47.3626
																													1516.8	4652.23					1516.8	2433.08					1516.8	1088.17					1516.8	39.4821
																													1493.07	3245.92					1493.07	4760.78					1493.07	1190.1					1493.07	24.4934
																													1956.82	3809.37					1956.82	1255.63					1956.82	990.864					1956.82	21.6022
																													1182.98	5972.41					1182.98	3565.47					1182.98	1455.96					1182.98	20.9655
																													2419.03	5716.6					2419.03	9994.34					2419.03	667.853					2419.03	11.7812
																													1938.36	3837.79					1938.36	3126.56					1938.36	1333.13					1938.36	27.7815
																													777.145	3441.72					777.145	1456.31					777.145	963.522					777.145	17.4278
																													3012.83	4439.62					3012.83	5141.16					3012.83	1184.44					3012.83	31.0873
																													4118.73	11077.1					4118.73	87624.8					4118.73	2074.04					4118.73	29.2142
																													7165.85	8847.8					7165.85	18050.8					7165.85	1282.59					7165.85	13.3577
																													4522.37	7334.9					4522.37	9796.03					4522.37	2053.58					4522.37	35.4324
																													8656.91	14904					8656.91	7701.17					8656.91	2591.03					8656.91	63.6439
																													4700.94	13897.4					4700.94	26493.8					4700.94	2789.84					4700.94	45.6613
																													8794.28						8794.28	24106.2					8794.28	6435.28					8794.28	56.0269
																													4384.98	9145.97					4384.98	4965.52					4384.98	1742.05					4384.98	62.6583
																													9689.32	17642.4					9689.32	22086.6					9689.32	3367.18					9689.32	66.2119
																													1753.97	5994.56					1753.97	2156.55					1753.97	1896.55					1753.97	27.6397
																													2176.83	7799.16					2176.83	5030.52					2176.83	898.726					2176.83	16.6689
																													8383.18	6624.25					8383.18	1871.96					8383.18	913.618					8383.18	29.3908
																													2689.47	3441.56					2689.47	3852.9					2689.47	1280.81					2689.47	31.4525
																													5375.78	7843.44					5375.78	11403.8					5375.78	1300.66					5375.78	18.323
																													1233.93	4784.65					1233.93	7482.38					1233.93	823.438					1233.93	37.1669
																													2745.67	7006.62					2745.67	5266.7					2745.67	1256.7					2745.67	35.5794
																													3442.49	6565.12					3442.49	10687.8					3442.49	617.701					3442.49	25.9687
																													6248.42						6248.42	54715.5					6248.42	2800.11					6248.42	75.3182
																													5685.26	5078.9					5685.26	4135.11					5685.26	1330.78					5685.26	16.7514
																													1420.15	5096.92					1420.15	9576.03					1420.15	710.856					1420.15	23.4753
																													6121.83	15477.8					6121.83	44483.6					6121.83	1924.34					6121.83	54.402
																													3782.53	7468.09					3782.53	10207.9					3782.53	976.184					3782.53	24.3861
																													9250.92	8258.18					9250.92	5191.04					9250.92	2188.34					9250.92	43.3989
																													3248.25	10490.7					3248.25	12512.5					3248.25	839.02					3248.25	28.4988
																													1769.72	3730.11					1769.72	11133.3					1769.72	712.666					1769.72	25.1442
																													1755.05	3328.19					1755.05	3770.92					1755.05	324.231					1755.05	7.85467
																													608.817	1792.42					608.817	1324.73					608.817	408.429					608.817	4.91576
																													1245.38	1268.26					1245.38	4754.03					1245.38	139.863					1245.38	7.19359
																													2539.72	2784.64					2539.72	11137.1					2539.72	501.839					2539.72	14.3716
																													2680.9	3559.91					2680.9	5608.1					2680.9	771.432					2680.9	20.5875
																													937.027	1960.56					937.027	2312.86					937.027	357.728					937.027	8.01499
																													4740.74	2138.68					4740.74	1194.46					4740.74	361.841					4740.74	5.54986
																													2653.14	2451.8					2653.14	1768.2					2653.14	902.054					2653.14	7.52973
																													3187.43	2588.47					3187.43	1035.43					3187.43	341.081					3187.43	8.50729
																													1809.06	3201.68					1809.06	6619.77					1809.06	308.374					1809.06	10.3824
																													2248.11	3006.45					2248.11	13961.1					2248.11	382.738					2248.11	15.4551
																													2071.83	6920.86					2071.83	93329.9					2071.83	777.377					2071.83	33.7197
																													1501.22	1676.41					1501.22	2793.57					1501.22	246.828					1501.22	2.4656
																													6995.71	4913.5					6995.71	7958.93					6995.71	553.406					6995.71	17.0465
																													3148.69	3576.29					3148.69	8901.49					3148.69	404.49					3148.69	6.3848
																													3440.34	2340.79					3440.34	1202.92					3440.34	666.565					3440.34	16.0544
																													1039.81	2206.21					1039.81	2952.02					1039.81	360.5					1039.81	15.3147
																													521.526	1568.34					521.526	1219.52					521.526	325.043					521.526	5.74692
																													2101.6	4893.39					2101.6	4857.99					2101.6	485.298					2101.6	6.66546
[truncated: 20 more columns]

## Sheet: Fig. S2
	Fig. S2b											Fig. S2f											Fig. S2g								Fig. S2h								Fig. S2i				Fig. S2j
	tumor-adjacent colon			primary lesion			Liver mets					MC38				MTO							MC38			MTO					WT			Thbs1-/-					THBS1				WT
	0.0356489	0.0112028	0.003545	0.275476	0.184284	0.444421	0.170755	0.0189718	0.125			0.00168889	0.00157778	0.00097778	0.00103556	0.0606589	0.0462467	0.0838389	0.0888278	0.0767456			0.0236831	0.0169802	0.0061722	0.246558	0.411796	0.239816			0.332171	0.429283	0.25	0.0281641	0.03125	0.0301855			WT	Thbs1-/-			1.9	1.1	0.9	1.1	1.2	0.9	1
																																							4.36725	0.43425
																							MTO vs. MC38																3.57163	0.721042
	One-way ANOVA											MTO vs. MC38											Unpaired t test								Thbs1-/- vs. WT								5.23175	0.546524			Thbs1-/- vs. WT
	F	8.039										Unpaired t test											P value	0.0074							Unpaired t test								7.06438	0.655708			Unpaired t test
	P value	0.0201										P value	0.0001										P value summary	**							P value	0.0041							6.03287	0.675667			P value	0.2161
	P value summary	*										P value summary	***										Significantly different (P < 0.05)?	Yes							P value summary	**											P value summary	ns
	Significant diff. among means (P < 0.05)?	Yes										Significantly different (P < 0.05)?	Yes										One- or two-tailed P value?	Two-tailed							Significantly different (P < 0.05)?	Yes							Thbs1-/- vs. WT				Significantly different (P < 0.05)?	No
	R squared	0.7282										One- or two-tailed P value?	Two-tailed										t, df	t=5.026, df=4							One- or two-tailed P value?	Two-tailed							Unpaired t test				One- or two-tailed P value?	Two-tailed
												t, df	t=7.849, df=7																		t, df	t=5.930, df=4							P value	<0.0001			t, df	t=1.300, df=13
	ANOVA table	SS	DF	MS	F (DFn, DFd)	P value																																	P value summary	****
	Treatment (between columns)	0.1274	2	0.06368	F (2, 6) = 8.039	P=0.0201																																	Significantly different (P < 0.05)?	Yes
	Residual (within columns)	0.04753	6	0.007922																																			One- or two-tailed P value?	Two-tailed
	Total	0.1749	8																																				t, df	t=7.561, df=8
																																							Necrotic area
	Tukey's multiple comparisons test	Mean Diff.	95.00% CI of diff.	Below threshold?	Summary	Adjusted P Value																																	WT	Thbs1-/-
	tumor-adjacent colon vs. primary lesion	-0.2846	-0.5076 to -0.06162	Yes	*	0.0184																																	10.0577	37.5888
	tumor-adjacent colon vs. Liver mets	-0.08811	-0.3111 to 0.1349	No	ns	0.489																																	12.217	32.3207
	primary lesion vs. Liver mets	0.1965	-0.02649 to 0.4195	No	ns	0.0788																																	6.32228	42.9194
																																							4.98908	43.5391
	Test details	Mean 1	Mean 2	Mean Diff.	SE of diff.	n1	n2	q	DF																														11.2272	31.5265
	tumor-adjacent colon vs. primary lesion	0.0168	0.3014	-0.2846	0.07267	3	3	5.538	6
	tumor-adjacent colon vs. Liver mets	0.0168	0.1049	-0.08811	0.07267	3	3	1.715	6																														Thbs1-/- vs. WT
	primary lesion vs. Liver mets	0.3014	0.1049	0.1965	0.07267	3	3	3.824	6																														Unpaired t test
																																							P value	<0.0001
																																							P value summary	****
																																							Significantly different (P < 0.05)?	Yes
																																							One- or two-tailed P value?	Two-tailed
																																							t, df	t=9.873, df=8
																																							C-Cas3
																																							WT	Thbs1-/-
																																							0.0638	19.6041
																																							0.3958	15.9209
																																							0	32.8567
																																							0	32.8217
																																							0.1768	35.5892
																																							Thbs1-/- vs. WT
																																							Unpaired t test
																																							P value	0.0001
																																							P value summary	***
																																							Significantly different (P < 0.05)?	Yes
																																							One- or two-tailed P value?	Two-tailed
																																							t, df	t=6.820, df=8
[truncated: 34 more columns]

## Sheet: Fig. S3
	Fig. S3a						Fig. S3b						Fig. S3e					Fig. S3f							Fig. S3h								Fig. S3i									Fig. S3j
		Epithelium	Immune	Stroma				Myeloid	T_NK_cell	B_cell				WT	Thbs1-/-			WT	Thbs1-/-						PDCD1				CTLA4					WT 1	WT 2	WT 3	Thbs1-/- 1	Thbs1-/- 2	Thbs1-/- 3			Low	Intermediate	High
	WT	38.4517	58.3749	3.17338			WT	91.1667	8.21342	0.61988			Mo-L	6.11469	7.60202			-0.0185	0.17						WT	Thbs1-/-			WT	Thbs1-/-			ITGB7	-0.205652	-0.96111	-1.03666	0.449077	0.0965307	1.65781			1.7162	1.08113	0.8422		Intermediate vs. Low
	Thbs1-/-	36.5203	60.8188	2.66087			Thbs1-/-	88.8104	8.32597	2.86363			TAM	18.8999	18.1835			0.098	0.147		Thbs1-/- vs. WT				0.14	0.13			0.11	0.049			CASP4	-0.682822	-1.03182	-0.71317	0.106217	1.51738	0.804213			6.82503	1.1613	0.8741		Unpaired t test
													cDC	2.51609	1.87793			0.0191	-0.0521		Unpaired t test				0.26	0.14			0.089	0.03			FAS	-0.441837	-0.720891	-1.09296	1.69758	0.441837	0.116273			17.0962	1.60403	0.954133		P value	<0.0001
													N1	7.19719	8.16179			0.0667	0.0574		P value	0.4905			0.19	0.33			0.074	0.045			C1S	-0.405389	-0.633459	-1.02356	0.194883	0.0379664	1.82956			5.7757	1.44747	3.81797		P value summary	****
													N2	10.1229	10.3106			0.285	-0.0318		P value summary	ns											XCL1	-0.502835	-1.43114	-0.502835	1.35379	0.657553	0.425475			15.8439	0.260867	0.5743		Significantly different (P < 0.05)?	Yes
													N3	24.9854	23.1853			0.0403	0.17		Significantly different (P < 0.05)?	No											PSMB8	-0.475481	-0.906492	-1.11687	0.653359	0.386542	1.45894			19.5004	1.18293	0.314633		One- or two-tailed P value?	Two-tailed
													N4	25.4535	24.9007			0.0184	0.173		One- or two-tailed P value?	Two-tailed			Thbs1-/- vs. WT				Thbs1-/- vs. WT				GPR18	-0.87414	-1.15765	-0.448883	1.3939	0.25988	0.82689			32.4359	1.2956	2.40653		t, df	t=7.184, df=107
													N5	4.71036	5.77826			0.34	0.328		t, df	t=0.6896, df=2280			Unpaired t test				Unpaired t test				CXCL9	-0.447859	-1.43146	-0.681084	1.09345	0.647283	0.819667			28.2269	1.5311	2.32713
																		0.0455	0.338						P value	0.9661			P value	0.0141			FCGR1	-0.799204	-0.501196	-1.10263	0.468686	0.333227	1.60112			8.8992	1.87137	1.06267
																		0.16	-0.0082						P value summary	ns			P value summary	*			FGL2	-1.06639	-0.904813	-0.743239	1.01468	0.94359	0.756165			11.4401	1.71767	4.61773
																		0.00877	-0.0436						Significantly different (P < 0.05)?	No			Significantly different (P < 0.05)?	Yes												6.03903	1.06983	3.93253		High vs. Intermediate
																		0.0379	0.0485						One- or two-tailed P value?	Two-tailed			One- or two-tailed P value?	Two-tailed												7.32293	1.7066	1.5959		Unpaired t test
																		-0.18	0.209						t, df	t=0.04518, df=4			t, df	t=4.161, df=4												0.5447	0.1745	0		P value	0.0066
																		0.0303	0.307																							2.60357	3.5437	1.07467		P value summary	**
																		0.0329	0.0678																							8.59787	1.31847	0.0533		Significantly different (P < 0.05)?	Yes
																		0.0527	-0.0275																							7.93903	0.8766	1.979		One- or two-tailed P value?	Two-tailed
																		0.142	0.127																							12.7567	2.26803	0.912267		t, df	t=2.764, df=116
																		0.000159	-5.24e-05																							15.2194	1.6758	0.445367
																		0.018	0.289																							4.68807	0.1082	0.188067
																		0.129	-0.0661																							4.70377	1.3594	0.0706333
																		0.242	-0.0626																							4.8103	0.821267	1.3709
																		0.188	-0.0666																							17.375	0.700633	0.290967
																		0.237	0.127																							16.283	0.4268	0.151
																		0.139	-0.0437																							19.1639	0.4719	0.6226
																		0.266	0.193																							14.69	0.522967	0.0564
																		0.413	0.21																							7.08173	0.801067	0.5345
																		-0.0728	0.108																							12.7641	20.5099	0.714933
																		0.123	0.426																							7.83337	4.9809	0.876033
																		0.0185	0.163																							11.0414	2.12353	0.0831
																		0.306	0.204																							28.6462	2.60033	0.0867
																		-0.0501	0.122																							3.35877	1.30373	1.99793
																		0.155	0.076																							0.2161	0.662267	0.470233
																		0.226	-0.0514																							1.96693	0.683467	0.223433
																		0.21	-0.0658																							4.10117	2.59743	0.942367
																		0.261	0.191																							6.17273	4.88747	0.3051
																		-0.215	0.634																							19.0331	2.29087	0.6282
																		0.337	0.091																							7.86633	0.9899	0.645733
																		0.0324	0.0097																							4.3575	1.04937	0.7821
																		0.117	0.223																							5.92983	3.22493	0.189133
																		0.171	0.0771																							9.32013	2.04133	2.29357
																		0.141	0.126																							17.7546	0.315667	2.33897
																		0.0298	0.0292																							9.31967	0.165433	5.3418
																		-0.0278	0.0619																							5.28817	1.56883	0.461867
																		-0.046	0.0427																							1.57013	1.8049	0.0932
																		0.0253	0.273																							13.9365	0.334833	3.56423
																		0.0432	0.187																								2.27517	0.520567
																		0.144	0.151																								0.7154	0.5287
																		-0.0548	-0.0671																								0.4284	0.598267
																		0.333	0.221																								0.527167	0.7083
																		0.0477	0.228																								2.2989	0.177933
																		0.282	0.105																								3.67897	0.850367
																		0.035	0.0698																								1.4665	1.8173
																		-0.0469	0.0555																								4.78293	5.54547
																		0.121	0.0943																								0.552467	0.4784
																		0.192	0.225																								4.6316
																		0.0375	0.212																								6.7672
																		0.00258	0.0501																								2.81893
																		0.00379	0.248																								2.66297
																		-0.0366	-0.0374																								3.31507
																		-0.00614	0.146																								1.92987
																		0.0239	-0.0175																								7.5512
																		0.0414	-0.081																								7.93903
																		-0.0141	0.201																								16.7652
																		0.139	0.114																								11.0086
																		-0.147	-0.0528
																		-0.111	0.288
																		0.0909	0.166
																		-0.0303	0.218
																		0.00487	-0.0439
																		0.485	0.0369
																		-0.0775	0.00608
																		0.155	0.21
																		-0.00561	0.136
																		-0.0854	0.308
																		-0.032	0.237
																		0.183	0.161
																		-0.0457	0.0154
																		0.249	0.0178
																		-0.0407	0.25
																		0.216	-0.139
																		0.0324	0.147
																		0.0794	-0.0464
																		0.0813	0.211
																		0.231	0.058
																		0.0382	-0.0772
																		0.101	-0.0779
																		-0.095	0.257
																		0.183	0.00721
																		-0.0936	-0.0729
																		0.00683	0.18
																		0.104	0.0531
																		0.349	0.102
																		0.0253	0.0274
																		0.0398	0.289
																		0.0832	0.0699
																		0.335	0.201
																		0.268	0.0691
																		0.0598	-0.0333
																		0.228	0.0879
																		-0.00155	0.119
																		0.131	0.0745
																		0.0107	0.06
																		-0.0788	0.174
																		-0.0574	0.053
																		0.215	0.0719
																		0.0758	-0.0193
																		0.203	0.0377
																		0.341	0.0333
																		0.168	0.128
																		0.0321	0.158
																		0.144	0.0398
																		0.104	0.33
																		0.0639	0.119
																		0.325	0.309
																		0.124	0.139
																		0.0622	0.246
																		0.177	0.0536
																		0.0215	0.383
																		0.199	-0.0505
																		0.296	0.358
																		0.0978	0.121
																		0.358	0.213
																		0.00826	0.218
																		-0.119	0.226
																		0.205	0.416
																		0.0296	0.237
																		0.209	0.109
																		-0.0163	0.395
																		0.14	-0.0775
																		0.135	0.152
																		0.254	0.177
																		-0.106	0.23
																		0.152	0.162
																		0.0915	-0.056
																		0.0675	0.0101
																		-0.0497	0.132
																		-0.0952	-0.0178
																		0.306	0.148
																		-0.106	0.168
																		-0.0126	0.121
																		0.163	0.0797
																		0.174	0.00831
																		0.153	0.106
																		0.0691	0.197
																		0.217	-0.0407
																		0.182	0.197
																		0.328	0.118
																		0.0741	-0.00261
																		0.245	0.208
																		0.101	0.113
																		0.0127	-0.103
																		0.194	0.239
																		0.138	0.169
																		0.161	0.00363
																		-0.0129	-0.116
																		0.0529	-0.0794
																		0.171	-0.0823
																		0.0314	0.0495
																		-0.113	0.106
																		0.115	0.179
																		0.0742	0.0648
																		0.0889	0.14
																		0.218	0.283
																		-0.00886	0.0729
																		0.137	0.344
																		-0.121	0.206
																		0.126	0.189
																		0.185	0.0593
																		0.121	0.2
																		0.208	-0.0424
																		-0.0885	0.132
																		0.0203	0.0963
																		0.093	-0.133
																		0.0385	0.0387
																		0.0189	0.0543
																		0.0955	0.114
																		-0.0205	0.31
																		0.191	0.0374
																		0.0583	0.199
																		0.304	0.088
																		-0.0799	0.152
																		0.18	0.234
																		0.0347	0.321
																		0.355	0.212
																		0.0882	0.0935
																		0.0975	0.191
																		0.179	0.12
																		0.584	0.0303
																		0.166	-0.0186
																		0.0437	0.329
																		0.121	0.07
																		0.179	0.139
																		-0.00265	0.0151
																		0.00931	-0.0503
																		0.185	0.116
																		0.0717	0.259
																		0.0422	0.14
																		0.384	-0.042
																		0.198	-0.0129
																		-0.00577	-0.122
																		0.119	0.19
																		3.84e-05	-0.0626
																		-0.0634	-0.0559
																		-0.00786	0.0476
																		-0.00549	0.113
																		-0.0668	0.223
																		0.308	-0.0019
																		0.165	-0.087
																		0.115	0.142
																		0.318	0.267
																		0.212	0.0775
																		0.258	0.324
																		0.335	0.176
																		0.0843	0.0537
																		0.316	-0.0323
																		0.314	0.122
																		0.357	-0.0498
																		0.256	0.0794
																		0.0752	0.223
																		0.288	0.269
																		0.111	0.193
																		-0.0273	0.161
																		0.0774	0.11
																		0.404	-0.000338
																		0.0893	0.187
																		-0.0733	0.126
																		0.191	0.046
																		0.103	0.164
																		0.0998	-0.193
																		0.287	0.152
																		0.0887	0.00675
																		0.12	0.159
																		0.178	-0.0513
																		0.0279	0.212
																		0.142	0.223
																		0.119	0.227
																		-0.00626	0.124
																		0.0455	-0.0803
																		0.0109	0.224
																		0.0132	0.0345
																		0.135	0.126
																		0.039	0.0589
																		0.228	0.0613
																		0.113	0.303
																		0.266	0.0868
																		0.246	-0.0144
																		0.0469	0.0392
																		0.226	0.235
																		0.29	0.212
																		-0.0352	0.0877
																		0.0193	0.41
																		0.154	0.3
																		0.112	0.16
																		0.107	0.238
																		0.104	0.0124
																		0.155	0.1
																		0.14	0.187
																		0.157	0.125
																		0.219	0.188
																		0.141	0.102
																		0.142	0.0201
																		0.326	0.299
																		-0.00417	0.196
																		0.0956	0.0099
																		0.0523	0.092
																		0.258	0.239
																		0.294	-0.061
																		0.255	0.11
																		0.44	0.201
																		-0.00633	0.191
																		-0.034	0.109
																		0.18	0.268
																		-0.00556	0.347
																		0.0809	-0.0208
																		0.0169	0.143
																		0.084	0.289
																		0.252	0.249
																		0.23	-0.117
																		0.158	0.218
																		0.012	-0.0801
																		-0.00841	0.201
																		0.0506	0.212
																		0.0915	0.00317
																		-0.0283	0.166
																		0.0175	0.0549
																		-0.00379	-0.0106
																		-0.00578	0.345
																		0.194	0.294
																		0.0497	0.135
																		-0.112	0.297
																		0.118	0.184
																		0.197	0.042
																		0.21	0.104
																		-0.0657	0.12
																		-0.129	0.149
																		0.235	-0.00211
																		0.231	0.0726
																		0.171	0.122
																		0.229	0.361
																		-0.0165	-0.0573
																		0.134	0.357
																		0.0146	0.154
																		0.214	0.148
																		0.215	0.16
																		0.016	0.13
																		0.255	-0.013
																		-0.0121	0.2
																		0.143	0.289
																		-0.0614	0.173
																		0.0201	0.209
																		0.153	-0.061
																		-0.0433	-0.0471
																		-0.104	0.336
																		-0.0694	0.248
																		0.188	0.164
																		-0.0371	-0.0853
																		0.0399	0.336
																		0.173	0.145
																		0.00538	0.226
																		0.285	0.111
																		0.125	0.0337
																		0.093	0.189
																		0.119	0.0381
																		0.154	0.352
																		0.131	-0.0104
																		-0.141	0.263
																		0.0171	0.125
																		-0.0109	0.0342
																		0.185	0.241
																		0.34	0.231
																		-0.0978	0.0957
																		-0.0847	0.0356
																		0.0577	-0.0912
																		0.305	-0.0254
																		-0.0727	0.235
																		0.128	0.153
																		0.123	0.0619
																		-0.0997	0.157
																		0.111	0.121
																		-0.131	0.235
																		0.396	0.081
																		-0.0166	0.0142
																		0.0776	-0.0677
																		0.131	0.242
																		0.138	-0.0554
																		0.136	0.285
																		0.361	0.45
																		0.273	-0.181
																		0.291	0.0914
																		0.061	-0.00738
																		0.143	0.0843
																		0.196	-0.00131
																		0.185	0.0703
																		0.169	0.296
																		0.0713	0.0243
																		0.103	0.314
																		0.000124	0.0341
																		0.137	0.183
																		0.146	0.254
																		0.028	-0.0312
																		0.00237	-0.0802
																		0.195	0.173
																		-0.0339	0.297
																		0.143	0.0927
																		0.0183	0.0582
																		0.067	0.178
																		0.102	-0.0393
																		0.132	0.238
																		0.0459	0.0219
																		0.0907	0.092
																		0.0354	0.273
																		0.211	0.191
																		-0.0267	-0.0567
																		0.185	0.12
																		-0.0374	0.117
																		0.172	0.089
																		0.103	0.278
																		0.0307	0.193
																		0.287	0.254
																		0.0341	0.14
																		0.0721	0.0489
																		0.152	0.0178
																		0.161	0.266
																		0.0168	0.241
																		0.0859	0.00439
																		0.218	0.168
																		0.117	0.131
																		0.275	0.255
																		0.223	-0.0677
																		5.26e-06	0.196
																		0.318	-0.0331
																		-0.0559	0.293
																		0.203	0.00135
																		-0.000812	0.00463
																		0.131	0.233
																		0.203	0.285
																		0.117	0.0497
																		-0.0643	0.138
																		0.158	0.164
																		0.294	0.00201
																		-0.00206	0.0905
																		0.0466	0.148
																		0.128	0.156
																		0.247	0.0441
																		-0.134	0.173
																		0.0956	0.029
																		0.2	-0.0154
																		-0.103	0.182
																		0.316	0.0833
																		0.238	0.146
																		0.248	0.107
																		0.0186	0.107
																		0.185	0.234
																		0.086	0.495
																		0.134	0.168
																		-0.113	0.24
																		-0.133	0.0384
																		0.0823	0.111
																		0.187	0.145
																		-0.0676	0.185
																		0.0393	0.0199
																		0.0064	0.147
																		0.0162	0.33
																		0.253	0.0936
																		0.121	0.159
																		0.159	0.458
																		0.402	0.184
																		0.298	0.214
																		0.076	0.273
																		0.359	-0.0969
																		0.0125	0.182
																		0.112	0.105
																		0.123	0.165
																		0.164	0.0307
																		0.324	0.219
																		-0.069	0.209
																		-0.0883	0.248
																		0.144	0.044
																		0.0162	-0.101
																		0.0949	0.323
																		0.0229	0.161
																		-0.0182	0.127
																		0.154	0.116
																		-0.00254	-0.0954
																		-0.0278	0.205
																		0.104	0.0402
																		0.161	0.156
																		0.194	0.231
																		0.179	0.00655
																		0.262	0.0589
																		-0.0109	0.129
																		0.0749	0.22
																		0.0838	0.0857
																		0.141	0.115
																		0.0602	0.145
																		0.138	0.274
																		0.0767	0.165
																		0.2	0.159
																		0.33	0.00593
																		-0.0952	0.48
																		-0.00282	0.356
																		-0.0589	0.111
																		0.17	-0.00345
																		0.314	0.0344
																		-0.0192	0.0926
																		0.153	0.166
																		0.0676	-0.0302
																		0.107	-0.0574
																		0.0796	0.0259
																		0.107	0.0456
																		0.172	0.164
																		0.183	0.145
																		0.121	-0.0711
																		0.22	0.127
																		0.108	0.17
																		-0.0429	0.0805
																		0.121	0.0429
																		0.127	-0.0348
																		-0.0886	0.172
																		0.218	0.0211
																		0.329	0.238
																		0.0386	-0.00565
																		0.11	0.343
																		-0.00606	-0.114
																		0.212	0.152
																		0.273	0.233
																		0.0515	0.037
																		0.00339	0.16
																		0.195	0.0736
																		0.0474	0.0493
																		0.331	-0.135
																		-0.0878	0.22
																		0.148	0.101
																		0.338	-0.051
																		0.231	0.123
																		0.246	0.244
																		0.0191	0.0951
																		0.259	0.295
																		0.4	0.19
																		0.213	0.148
																		0.329	0.0916
																		0.0772	0.216
																		-0.0144	0.0735
																		0.156	0.324
																		0.172	0.214
																		0.265	0.237
																		0.0696	-0.0243
																		0.142	-0.148
																		0.15	0.0187
																		-0.0241	0.0274
																		0.172	0.103
																		0.0242	0.278
																		-0.0628	0.229
																		-0.0777	-0.0702
																		-0.0149	-0.0432
																		0.35	-0.00592
																		0.329	0.311
																		0.00586	0.334
																		-0.155	0.109
																		-0.0237	0.0538
																		0.165	0.256
																		0.14	0.00813
																		0.14	0.209
																		-0.018	-0.0536
																		0.0215	-0.0111
																		0.118	0.0833
																		0.01	0.148
																		0.0704	0.0255
																		0.329	-0.0065
																		0.161	0.13
																		0.188	-0.0114
																		0.0723	-0.0108
																		0.0645	0.164
																		0.144	0.0234
																		0.355	0.17
																		-0.0679	0.0731
																		-0.0121	0.0697
																		0.00721	-0.144
																		-0.0794	0.285
																		0.0314	-0.0337
																		0.287	0.367
																		-0.04	0.0315
																		0.0807	-0.00542
																		0.22	0.325
																		0.305	0.0619
																		0.127	0.107
																		0.0649	0.256
																		-0.105	0.0358
																		0.111	0.177
																		0.19	0.000525
																		0.298	0.304
																		0.0642	0.0806
																		0.0959	0.00151
																		0.0345	0.0647
																		0.373	-0.0332
																		0.251	0.127
																		0.167	0.0802
																		-0.106	0.158
																		0.0417	0.176
																		0.149	0.258
																		0.412	0.0593
																		0.0586	0.0731
																		0.278	0.22
																		0.227	0.312
																		0.314	-0.0735
																		0.156	0.245
																		0.086	0.267
																		0.133	0.17
																		0.0997	-0.0036
																		0.202	0.0364
																		0.164	-0.116
																		-0.0246	-0.00728
																		-0.0943	0.0132
																		0.265	-0.0142
																		0.275	0.232
																		0.0161	0.137
																		0.245	0.119
																		0.186	0.0262
																		0.297	-0.0317
																		0.0829	0.346
																		0.19	0.0263
																		0.132	-0.0515
																		0.029	0.126
																		0.173	0.189
																		0.203	0.175
																		0.152	0.307
																		0.116	0.275
																		-0.0713	-0.00478
																		0.0362	0.269
																		0.407	0.241
																		0.0692	0.0971
																		0.114	-0.0195
																		0.138	0.1
																		0.378	0.0841
																		0.0509	0.103
																		0.113	-0.0537
																		0.263	0.261
																		0.0701	0.21
																		0.333	0.248
																		0.168	0.105
																		0.0114	0.304
																		0.124	-0.0671
																		-0.101	0.0945
																		0.0078	0.297
																		-0.0434	-0.043
																		0.112	0.0235
																		0.0718	-0.111
																		0.0687	0.274
																		0.0723	-0.00517
																		0.0249	0.0704
																		0.331	0.0417
																		0.334	0.341
																		0.025	0.222
																		0.0788	0.0391
																		-0.0275	0.0332
																		-0.0522	-0.0138
																		0.263	0.127
																		0.192	-0.0191
																		0.0866	0.0253
																		0.129	0.128
																		0.157	0.00933
																		0.0866	-0.0336
																		0.282	0.108
																		0.142	-0.0589
																		0.234	0.129
																		-0.038	0.289
																		0.0907	0.249
																		0.129	0.243
																		0.27	-0.0102
																		0.0954	0.0213
																		-0.00327	0.169
																		0.286	0.0907
																		0.254	0.104
																		-0.00789	-0.05
																		0.154	0.168
																		0.295	0.243
																		0.159	0.153
																		0.207	-0.0929
																		-0.0871	0.2
																		0.165	0.0176
																		-0.0709	-0.00606
																		-0.0477	0.275
																		0.168	0.225
																		-0.068	0.135
																		0.0679	-0.0296
																		0.0842	0.0799
																		-0.0232	0.161
																		0.172	0.0446
																		0.108	-0.00655
																		0.158	0.185
																		0.118	-0.0741
																		0.253	0.256
																		0.203	-0.103
																		0.00832	-0.0819
																		0.31	-0.123
																		0.187	0.167
																		0.143	0.425
																		0.0342	-0.033
																		0.212	0.0719
																		0.0516	0.211
																		0.286	-0.019
																		0.205	0.289
																		0.203	-0.029
																		0.184	0.251
																		-0.0668	0.0786
																		-0.0912	0.208
																		0.0206	0.179
																		0.0493	0.262
																		0.0681	0.0825
																		0.144	0.208
																		0.317	0.132
																		0.261	0.0981
																		-0.0586	-0.0257
																		-0.0393	0.264
																		-0.0356	0.181
																		0.119	0.0691
																		-0.0528	0.0712
																		0.117	0.048
																		0.088	0.127
																		0.0149	0.212
																		0.039	0.281
																		0.306	0.18
																		0.0911	0.156
																		0.0248	0.0413
																		0.22	-0.123
																		0.0102	0.345
																		0.0398	0.266
																		0.134	0.0115
																		0.0223	0.125
																		0.264	0.362
																		-0.0149	0.201
																		0.452	0.0421
																		0.0975	0.3
																		0.217	0.111
																		-0.083	-0.063
																		0.209	0.225
																		0.153	0.0506
																		0.262	0.0279
																		-0.0487	0.0473
																		0.246	0.246
																		-0.0371	0.322
																		0.282	0.07
																		0.211	-0.00347
																		0.0964	0.118
																		0.343	0.208
																		-0.102	0.306
																		-0.0484	0.208
																		0.21	0.211
																		0.1	-0.0297
																		0.0455	0.223
																		0.326	0.304
																		0.181	0.0439
																		0.223	-0.0131
																		0.259	-0.0639
																		0.237	0.103
																		0.262	0.0843
																		0.0838	0.149
																		0.052	0.0796
																		-0.0183	0.181
																		0.203	0.0244
																		0.338	0.069
																		-0.00627	-0.00478
																		0.26	0.153
																		0.245	0.0857
																		-0.113	0.11
																		0.14	-0.0595
																		0.129	0.0995
																		0.0166	-0.0593
																		0.179	-0.0136
																		-0.0521	0.192
																		0.107	0.0263
																		0.337	0.03
																		-0.0242	0.142
																		0.247	-0.0588
																		-0.0734	0.567
																		0.0925	0.0401
																		0.104	0.0796
																		0.00969	0.00607
																		0.2	0.16
																		0.0628	0.0178
																		-0.0274	0.0508
																		0.0699	-0.109
																		-0.0372	0.074
																		0.106	0.119
																		0.216	-0.000558
																		0.117	0.172
																		0.138	0.00431
																		0.0805	0.0253
																		0.219	0.237
																		0.258	0.0593
																		0.148	0.102
																		0.152	0.0636
																		0.199	0.164
																		0.0773	0.137
																		0.163	0.171
																		0.0299	-0.0336
																		0.00098	-0.00174
																		0.147	0.238
																		0.232	0.107
																		0.185	0.226
																		0.231	0.0865
																		6.59e-05	-0.0781
																		0.373	0.0804
																		0.0642	0.00994
																		0.356	-0.0478
																		0.186	-0.0835
																		0.192	-0.144
																		0.136	-0.0789
																		0.191	0.0414
																		0.027	-0.0379
																		0.0934	0.0178
																		0.205	0.0291
																		0.136	0.173
																		0.285	0.0548
																		0.0823	0.0351
																		0.256	0.185
																		0.0772	0.244
																		0.295	-0.0424
																		-0.00575	-0.0661
																		0.33	0.156
																		-0.0605	0.0866
																		0.088	0.231
																		-0.161	0.176
																		0.122	0.177
																		-0.00663	-0.00871
																		0.0816	0.191
																		0.22	0.272
																		0.136	-0.0207
																		0.072	0.147
																		0.0353	0.166
																		0.221	-0.0285
																		0.202	0.0503
																		0.0846	-0.0439
																		0.033	0.386
																		-0.00557	0.0462
																		0.0642	0.3
																		0.0281	0.0597
																		0.125	0.163
																		0.201	0.162
																		-0.0283	-0.0198
																		0.0068	0.178
																		0.176	0.205
																		0.281	0.134
																		0.259	0.133
																		0.214	0.184
																		0.149	-0.0535
																		0.14	0.0893
																		0.336	0.313
																		0.0911	-0.114
																		0.209	-0.0999
																		0.282	0.285
																		0.144	0.272
																		0.0708	0.0113
																		0.174	0.0488
																		0.149	-0.113
																		0.157	0.16
																		-0.0645	0.0197
																		0.199	0.148
																		0.15	0.206
																		0.135	0.242
																		0.242	0.108
																		0.236	-0.0975
																		0.173	0.0165
																		0.0766	0.109
																		0.193	0.0491
																		0.016	-0.0433
																		0.337	0.11
																		0.205	0.177
																		0.0251	-0.01
																		-0.164	0.185
																		0.0585	0.0384
																		0.076	0.00473
																		0.13	-0.0158
																		0.314	0.149
																		0.226	0.0107
																		0.166	-0.00546
																		-0.0351	0.0466
																		-0.062	0.189
																		0.199	0.156
																		-0.085	0.0585
																		-0.052	-0.0208
																		0.0109	0.108
																		0.106	-0.0196
																		0.0694	0.144
																		-0.117	0.266
																		0.093	0.246
																		0.321	0.0771
																		0.0853	0.087
																		0.15	0.00242
																		0.207	0.0815
																		-0.0149	0.125
																		-0.0656	0.0175
																		0.298	0.376
																			0.0981
																			0.0628
																			-0.0237
																			0.312
																			0.0978
																			0.0268
																			0.114
																			0.428
																			0.00516
																			0.00519
																			-0.0173
																			0.243
																			0.198
																			-0.0548
																			0.0114
																			0.0722
																			0.134
																			-0.203
																			0.377
																			0.398
																			0.275
																			0.153
																			-0.0654
																			0.237
																			0.363
																			0.303
																			0.143
																			0.121
																			0.0674
																			-0.103
																			0.0109
																			-0.0249
																			0.00195
																			0.132
																			0.198
																			-0.104
																			0.0402
																			0.219
																			-0.0215
																			0.0745
																			0.0089
																			0.0753
																			0.163
																			0.102
																			0.0474
																			0.0642
																			0.0182
																			0.093
																			0.0778
																			0.019
																			0.119
																			0.154
																			0.186
																			0.12
																			0.0333
																			0.155
																			0.107
																			-0.0488
																			-0.147
																			0.0339
																			0.0976
																			0.141
																			0.00566
																			-0.0356
																			0.299
																			-0.0208
																			-0.0287
																			0.156
																			0.213
																			0.0997
																			0.223
																			0.0406
																			0.199
																			0.188
																			0.132
																			0.0938
																			0.0749
																			0.153
																			0.0855
																			0.124
																			0.0431
																			0.188
																			0.0382
																			0.0061
																			0.212
																			0.283
																			0.11
																			0.0335
																			0.114
																			0.175
																			0.138
																			-0.0518
																			0.0861
																			-0.0477
																			-0.112
																			0.00628
																			0.288
																			0.385
																			-0.0883
																			0.401
																			0.107
																			0.0971
																			0.0543
																			0.334
																			0.191
																			0.149
																			0.132
																			0.112
																			0.393
																			-0.0165
																			0.249
																			0.0596
																			0.0909
																			0.21
																			-0.0159
																			-0.137
																			0.203
																			-0.0373
																			0.114
																			0.0732
																			0.143
																			0.316
																			0.0359
																			0.198
																			0.0171
																			0.000621
																			0.0989
																			0.0917
																			-0.0309
																			-0.0321
																			0.026
																			-0.00103
																			0.219
																			0.225
																			0.0736
																			0.0722
																			0.306
																			0.0887
																			-0.0481
																			0.102
																			0.0596
																			0.158
																			0.0534
																			0.256
																			0.121
																			0.219
																			-0.00193
																			0.246
																			-0.0887
																			0.0791
																			-0.0465
																			0.0412
																			0.109
																			0.193
																			0.129
																			0.0135
																			0.223
																			0.00717
																			0.2
																			0.0585
																			0.132
																			0.241
																			0.027
																			0.156
																			0.227
																			0.257
																			0.139
																			0.216
																			0.0664
																			0.181
																			0.175
																			0.0631
																			0.132
																			0.184
																			-0.0644
																			0.217
																			0.0256
																			0.0389
																			0.0927
																			0.0696
																			0.141
																			0.118
																			0.21
																			-0.0582
																			0.0264
																			0.0358
																			0.151
																			0.234
																			-0.0155
																			0.171
																			0.0298
																			0.0241
																			0.136
																			0.172
																			0.459
																			0.0934
																			-0.0408
																			0.0326
																			0.13
																			0.0666
																			0.251
																			0.319
																			0.0793
																			0.0364
																			0.0491
																			0.27
																			0.216
																			0.00542
																			0.0163
																			0.0149
																			0.172
																			0.359
																			0.179
																			0.275
																			0.0424
																			-0.0271
																			-0.0486
																			0.0429
																			0.0324
																			0.132
																			0.183
																			0.165
																			0.196
																			0.105
																			0.278
																			0.37
																			0.0579
																			0.0791
																			0.115
																			0.238
																			0.248
																			-0.0175
																			0.345
																			0.0917
																			0.203
																			-0.1
																			-0.004
																			0.0312
																			-0.0629
																			-0.06
																			0.0617
																			-0.0531
																			-0.0689
																			0.15
																			-0.0387
																			0.316
																			0.182
																			0.282
																			0.0891
																			-0.0106
																			0.155
																			0.29
																			-0.00464
																			0.154
																			0.12
																			0.0342
																			0.169
																			-0.00344
																			0.0224
																			-0.0577
																			0.0872
																			0.202
																			0.465
																			0.144
																			0.0407
																			0.172
																			0.267
																			0.162
																			-0.0118
																			0.292
																			-0.0368
																			0.215
																			0.0715
																			0.172
																			0.082
																			0.0492
																			0.0161
																			0.221
																			0.16
																			0.145
																			0.333
																			0.297
																			-0.0883
																			0.102
																			0.16
																			0.00135
																			-0.113
																			0.2
																			0.02
																			0.0947
																			-0.00115
																			-0.0148
																			-0.0108
																			0.105
																			0.0424
																			-0.0106
																			0.0603
																			0.184
																			0.117
																			0.0788
																			0.0537
																			0.125
																			-0.0598
																			0.139
																			0.0331
																			0.0274
																			0.335
																			0.134
																			-0.0951
																			-0.00113
																			0.233
																			0.099
																			0.0285
																			-0.129
																			0.0526
																			0.299
																			0.19
																			-0.0196
																			0.0998
																			0.162
																			0.168
																			0.139
																			-0.126
																			0.244
																			0.0629
																			-0.0976
																			0.116
																			0.0914
																			-0.132
																			0.196
																			-0.077
																			0.102
																			0.00278
																			0.258
																			0.103
																			0.2
																			0.279
																			0.346
																			0.332
																			-0.0581
																			0.0332
																			0.253
																			-0.000843
																			0.155
																			0.171
																			0.229
																			-0.07
																			0.108
																			0.0871
																			-0.0666
																			0.0458
																			-0.00246
																			0.0737
																			0.286
																			0.109
																			0.255
																			0.12
																			0.172
																			0.069
																			0.117
																			0.0981
																			0.0856
																			0.106
																			0.17
																			0.0968
																			0.216
																			0.107
																			-0.00169
																			0.104
																			-0.0143
																			-0.0816
																			0.172
																			0.0948
																			0.0284
																			0.112
																			0.257
																			0.141
																			0.286
																			0.00932
																			-0.0248
																			-0.0455
																			0.0643
																			0.0514
																			-0.0529
																			0.0149
																			0.231
																			0.289
																			0.0331
																			0.314
																			0.0743
																			0.178
																			0.491
																			0.199
																			-0.0316
																			0.282
																			-0.0317
																			0.0341
																			0.121
																			-0.108
																			0.119
																			0.187
																			-0.0736
																			0.0291
																			0.2
																			0.0951
																			0.164
																			0.361
																			0.287
																			0.00912
																			0.0468
																			0.244
																			-0.0761
																			0.0657
																			-0.0106
																			0.139
																			0.0764
																			0.0993
																			0.0111
																			0.145
																			0.409
																			0.0834
																			-0.0817
																			0.177
																			-0.0371
																			-0.00581
																			0.159
																			-0.0632
																			0.0362
																			0.0137
																			-0.0949
																			0.251
																			0.265
																			0.0455
																			0.35
																			0.23
																			0.00325
																			0.168
																			-0.0167
																			0.39
																			0.267
																			-0.00917
																			0.0843
																			-0.0184
																			0.267
																			-0.0423
																			-0.16
																			0.133
																			-0.00323
																			0.159
																			0.0323
																			0.076
																			0.329
																			0.389
																			0.0134
																			0.372
																			0.228
																			0.019
																			0.0771
																			0.375
																			0.0316
																			0.164
																			0.254
																			0.333
																			0.0144
																			0.224
																			0.0236
																			0.105
																			0.0521
																			0.0396
																			0.224
																			0.149
																			-0.00398
																			-0.0478
																			0.114
																			0.136
																			-0.00956
																			0.0796
																			0.0533
																			0.208
																			-0.11
																			0.307
																			-0.0677
																			-0.0472
																			0.0501
																			0.0393
																			0.0112
																			-0.00483
																			0.00868
																			0.216
																			0.133
																			-0.0272
																			0.0775
																			0.232
																			-0.000482
																			0.0146
																			0.19
																			0.0826
																			0.0587
																			0.199
																			-0.0157
																			0.0105
																			-0.00407
																			0.27
																			0.106
																			0.0063
																			-0.08
																			0.263
																			-0.0303
																			-0.0142
																			0.12
																			0.134
																			0.0948
																			0.0401
																			0.287
																			-0.0377
																			0.206
																			0.152
																			0.142
																			0.0973
																			-0.0354
																			0.37
																			0.00591
																			-0.166
																			0.017
																			-0.0145
																			0.256
																			0.0489
																			0.0288
																			0.294
																			0.0226
																			0.383
																			0.0771
																			-0.102
																			0.0799
																			0.296
																			0.111
																			0.141
																			0.129
																			0.0716
																			0.1
																			0.121
																			0.129
																			0.519
																			0.0288
																			0.134
																			0.475
																			-0.131
																			0.132
																			0.012
																			0.166
																			-0.00843
																			0.27
																			0.00953
																			0.0301
																			0.289
																			0.163
																			0.072
																			-0.0143
																			0.147
																			0.113
																			0.0519
																			0.0919
																			0.0636
																			0.167
																			0.0747
																			0.0122
																			-0.0354
																			-0.0554
																			0.00212
																			0.285
																			0.192
																			0.381
																			0.0672
																			0.162
																			-0.0653
																			0.186
[truncated: 2 more columns]

[truncated: 6 more sheets: Fig. S4, Fig. S5, Fig. S6, Fig. S7, Fig. S8, Fig. S9]
